# Supplementary material for: Assessing Chemical Diversity in Psilotum nudum (L.) Beauv., a Pantropical Whisk Fern That Has Lost Many of Its Fern-Like Characters
Source: Front Plant Sci. 2019 Jul 9;10:868. doi: 10.3389/fpls.2019.00868 (PMC6629931; doi:10.3389/fpls.2019.00868)
Supplement: TABLE S1 — Peak identification in GC-MS runs. [file Table_1.XLSX]

## Sheet: Sheet1
Supplementary Table 1. Peak identification in GC-MS runs
Compound	Retention time [min]	Target Ion [m/z]	Qualifier 1 [m/z]	Qualifier 2 [m/z]	Qualifier 3 [m/z]
Malonic Acid	17.314	147.1	233.1	73.1	133.1
Valine	17.826	144.2	218.2	73.1	100.1
Benzoic Acid	19.101	179	105.1	135.1	77.1
Serine 1	19.597	116.1	132.1	147.1	219.2
Leucine	20.329	158.2	232.2	218.2	102.2
Phosphoric Acid	20.335	299.1	314.1	211.1	133.1
Glycerol	20.489	147.1	205.2	117.1	103.1
Proline	21.155	142.2	216.2	73.1	147.1
Threonine	21.186	117.1	130.1	219.2	147.2
Isoleucine	21.221	158.2	218.2	147.1	232.2
Glycine	21.55	174.2	248.2	147.1	276.1
Urea	21.761	189.1	147.1	130.1	99.1
Succinic Acid	22.086	147.1	247.1	129.1	172.1
Glyceric Acid	22.829	147.1	292.2	189.1	133.1
Fumaric Acid	23.806	245.2	147.1	83.1	73.2
Serine 2	24.174	204.2	218.2	100.1	278.2
β-Alanine	26.954	248.2	174.2	147.1	290.2
β-Farnesene	27.829	69.2	93.1	133.1	79.2
Homoserine	27.976	281.2	128.2	103.1	202.2
Oxaloacetic Acid	28.634	147.1	98.1	290.1	261.2
α-Farnesene 1	29.057	93.2	69.2	119.2	105.2
α-Farnesene 2	29.382	93.2	119.2	69.2	107.1
Malic Acid	29.475	147.1	233.2	245.1	133.1
Salicylic Acid	30.084	267.2	135.1	209.1	149.1
Methionine	30.483	176.1	128.2	250.2	293.1
Aspartic Acid	30.785	232.2	218.2	100.1	147.1
4-Aminobutyric Acid	30.787	174.1	304.2	147.1	86.1
Glutamic Acid 1	31.156	84.1	174.1	158.1	186.1
Phenylalanine	31.406	120.1	146.1	130.1	91.1
trans-Cinnamic Acid	31.555	205.1	131.1	161.1	220.1
Cysteine	32.195	220.2	100.1	147.1	294.2
α-Ketoglutaric Acid	33.084	73.1	147.1	198.1	288.2
Glutamine	33.241	227.2	301.2	344.3	147.1
Arginine	34.336	142.2	348.3	102.1	244.2
Glutamic Acid 2	34.621	246.2	128.1	147.1	348.2
4-Hydroxyphenylacetic Acid	35.285	179.1	296.2	281.2	252.2
Xylose 1	35.566	103.2	217.2	307.3	189.2
Xylose 2	36.028	103.2	217.2	307.3	189.2
Homocysteine	36.043	234.2	128.1	147.1	219.1
Ribose	36.279	103.1	217.2	307.2	147.1
Asparagine	36.493	116.1	231.2	132.1	188.1
Rhamnose	38.028	117.2	160.2	277.2	321.3
Glycerophosphate	38.552	243.1	299.1	211.1	315.1
Shikimic Acid	41.609	255.1	204.1	133.1	357.2
Citric Acid	41.679	273.1	347.1	375.2	465.3
Isocitric Acid	41.971	245.2	273.2	319.1	375.2
p-Aminobenzoic Acid	42.312	266	281.2	222.2	192.2
Fructose 1	43.496	217.2	307.3	103.2	147.1
Tyrosine 1	43.719	179.1	208.2	219.1	310.2
Fructose 2	43.855	217.2	307.3	103.2	147.2
Man1/Gal1	44.011	319.3	205.2	147.1	160.2
Glc1/Man2	44.32	319.2	205.2	217.1	160.1
Glucose 2	44.67	319.2	147.1	205.2	217.1
Galactose 2	44.795	319.3	147.1	205.2	103.1
Lysine	45.109	317	174.2	230.2	156.1
Sorbitol	45.665	319.3	205.2	147.2	217.3
Tyrosine 2	45.669	218.2	280.2	100.1	354.3
Ascorbic Acid	45.816	332.2	147.1	117.1	133.1
Glucuronic Acid 1	46.886	217.2	204.1	305.2	292.2
Galacturonic Acid	48.208	204.1	217.1	147.1	292.2
Glucuronic Acid 2	48.517	217.2	204.1	305.2	292.2
Palmitic Acid	48.892	313	117.1	129.1	145.1
Myo-Inositol	50.246	305.2	318.2	265.2	432.3
Phytol 1	51.591	143.2	123.2	95.2	353.4
Caffeic Acid	51.893	219.1	396.3	381.2	307.2
Phytol 2	52.81	143.2	123.2	95.2	353.4
Linoleic Acid	53.745	337.3	129.1	262.3	150.2
Stearic Acid	54.748	341	117.1	129.1	145.2
Linolenic Acid	57.855	335.3	129.1	95.2	108.2
Sucrose	65.312	361.1	437.3	217.2	271.2
Lac1/Cello1	66.513	204.1	361.2	147.1	217.2
Lac2/Cello2	66.93	204.1	361.2	147.1	217.2
Maltose 1	67.624	361.3	204.2	147.2	319.3
Maltose 2	68.209	361.3	204.2	147.2	319.3
Squalene	69.372	69.2	81.2	121.2	137.2
(-)-Epicatechin	70.581	368.3	355.3	267.2	179.1
α-Tocopherol	76.244	502.5	237.2	277.2	221.2
Campesterol	78.295	382	343.4	472.5	367.4
Stigmasterol	78.918	129	484.5	394.4	255.2
β-Sitosterol	79.998	129	486.5	357.5	396.4
Raffinose	81.604	361	217.2	437.3	451.4
Ursolic Acid	85.284	203.2	320.2	129.1	482.5
