# Supplementary material for: Assessing Chemical Diversity in Psilotum nudum (L.) Beauv., a Pantropical Whisk Fern That Has Lost Many of Its Fern-Like Characters
Source: Front Plant Sci. 2019 Jul 9;10:868. doi: 10.3389/fpls.2019.00868 (PMC6629931; doi:10.3389/fpls.2019.00868)
Supplement: TABLE S3 — Component loadings of a PCA analysis with combined GC-MS and HPLC-QTOF-MS data. [file Table_3.XLSX]

## Sheet: SupplTable 3_Legend
Supplementary Table 3. Component loadings of a PCA analysis with combined GC-MS and HPLC-QTOF-MS data.
Abbreviations
PC	Principal Component

## Sheet: psilotum_LCGC_combined_PCloadin
	PC1	PC2	PC3	PC4	PC5	PC6	PC7	PC8	PC9	PC10	PC11	PC12	PC13	PC14	PC15	PC16	PC17	PC18	PC19	PC20	PC21	PC22	PC23	PC24	PC25
BML-LCMS18-5.17-406.0494	0.048673	-0.024016	-0.0078245	0.0023177	0.027545	0.017012	-0.0097098	0.028692	0.00080298	0.000182	-0.047945	0.0011932	-0.032948	0.062519	-0.02994	-0.002407	-0.016623	-0.011521	-0.031643	0.0025085	-0.019345	0.026289	-0.0032131	-0.02273	0.0099564
BML-LCMS18-5.2-726.2151	0.047229	-0.032794	-0.011095	0.013476	0.0074042	-0.011388	-0.016356	0.0068404	-0.048127	0.01852	0.0066949	-0.024349	0.00031907	0.032045	-0.0034402	0.0086002	0.00046047	-0.0070415	-0.038391	-0.00033561	-0.0035993	0.023612	0.00065416	0.0098298	-0.0076165
BML-GCMS8-M-78.520-361.2	0.046669	-0.0040309	0.015568	0.03252	0.019732	-0.0075535	-0.0075107	0.016497	-0.014863	0.018282	0.031547	-0.0043154	-0.05541	-0.097038	-0.024741	0.077586	0.056948	-0.026957	-0.033367	-0.021217	-0.0099708	-0.02244	-0.014562	-0.020667	0.021365
Psilotin	0.046476	-0.033664	-0.0094998	0.014475	0.013528	-0.011339	-0.021794	0.0085765	-0.055152	0.017945	0.0028502	-0.027679	-0.0068029	0.036915	-0.0033385	0.0074107	0.0030607	-0.0060457	-0.040557	0.00023728	-0.010274	0.021987	-0.00078484	0.012558	0.0051426
BML-LCMS18-10.42-372.1216	0.046006	-0.016201	-0.0040593	0.026518	-0.017155	-0.034801	-0.039688	-0.070233	-0.011254	0.042151	-0.04163	0.02863	-0.00506	0.00217	-0.0070051	-0.018882	-0.039247	-0.030503	-0.0064923	-0.0058608	0.00070636	0.0053208	0.016979	0.002064	0.0082607
BML-GCMS8-M-42.568-217.1	0.045977	-0.025576	0.025339	-0.0012078	0.019452	-0.0027499	-0.0071848	-0.0031917	-0.0474	-0.042292	-0.016366	0.01299	-0.021895	-0.022566	-0.010647	0.061696	-0.010032	0.088491	-0.029331	0.0096607	0.012432	-0.034293	-0.042341	0.06867	-0.0072072
BML-GCMS8-M-41.461-217.2	0.045933	-0.0091927	0.01362	0.03172	0.0023	0.026261	0.0039497	0.074096	-0.039217	-0.011568	-0.048467	0.001988	-0.023118	-0.020092	-0.03545	0.076629	-0.00064827	-0.0045616	-0.027294	0.017199	-0.018718	0.03412	-0.022471	-0.007073	-0.00022217
BML-LCMS18-11.94-541.2512	0.045619	-0.011047	0.0097232	0.013125	-0.037748	-0.074409	-0.0053694	-0.040063	-0.013187	-0.017239	-0.020056	0.010891	0.01338	0.0045099	-0.024022	-0.013738	-0.005876	-0.0038011	-0.022397	-0.015047	-0.017671	-0.010314	0.01202	-0.010682	0.003242
BML-LCMS18-10.05-708.2580	0.04547	0.0040057	-0.0055374	0.004043	0.0054525	-0.059952	-0.0086545	0.0041855	-0.059387	-0.14142	-0.030409	-0.0067695	3.8202e-05	-0.0010281	-0.011008	0.0082494	-0.0068856	0.0070611	-0.034548	-0.022397	-0.0013173	0.012782	-0.0051699	-0.0085504	-0.0039247
BML-LCMS18-11.93-344.1617	0.045435	-0.0072084	0.013102	0.015959	-0.034853	-0.074541	-0.01299	-0.038778	-0.019533	-0.0063051	-0.027188	0.019634	0.014525	0.012949	-0.02315	-0.025866	-0.0046127	-0.019743	-0.011614	-0.015959	-0.026598	-0.0111	0.018922	-0.011298	0.007891
BML-LCMS18-11.94-524.2256	0.045307	-0.0072367	0.010342	0.0143	-0.034357	-0.079575	-0.010491	-0.034578	-0.025177	-0.017782	-0.021626	0.019064	0.013338	0.016883	-0.025154	-0.024983	0.00075572	-0.003538	-0.014573	-0.025304	-0.022712	-0.0069718	0.009981	-0.018814	-0.0074513
BML-LCMS18-10.43-136.0539	0.04488	-0.010635	-0.0013499	0.033233	-0.022053	-0.039569	-0.038733	-0.070605	-0.01797	0.036583	-0.022366	0.033536	-0.019552	0.018535	-0.011012	-0.023463	-0.033754	-0.043195	-0.0087253	0.009413	-0.016913	-0.051517	-0.037811	0.0012928	0.0040402
BML-LCMS18-15.38-376.1758	0.044832	0.018189	-0.0018484	0.012291	0.035563	-0.011932	-0.021592	-0.08167	-0.048703	-0.037153	-0.075167	0.0081661	0.040079	0.072241	-0.024167	-0.0075161	-0.026201	0.027084	0.024146	-0.014959	-0.036304	0.0092442	0.0037477	-0.02664	0.016396
BML-LCMS18-29.59-314.1778	0.044473	-0.011229	0.034398	0.023982	-0.010005	-0.048007	-0.0057231	-0.011044	-0.034041	-0.023955	0.01978	-0.0146	0.015516	-0.047921	-0.0018355	-0.014888	0.013223	-0.02752	-0.03972	-0.013952	0.01131	-0.018095	0.0061777	-0.0083283	-0.007279
BML-GCMS8-M-26.684-160.1	0.043715	-0.0035507	0.038215	0.031802	0.017324	-0.0038675	-0.0039012	0.021762	-0.029946	-0.016275	0.015775	-0.0099352	0.0059372	0.061037	-0.010761	-0.02819	-0.012744	0.076791	0.0063958	0.012987	0.0098854	0.03106	-0.031703	0.014358	-0.034907
BML-GCMS8-M-41.197-217.1	0.043518	-0.01651	0.0049967	0.015088	0.038621	-0.0031429	0.0040223	0.038483	-0.0584	0.0080306	0.077121	-0.010443	-0.061402	-0.12893	-0.048127	-0.012284	0.0034224	-0.079914	-0.11341	-0.032863	-0.0007279	-0.069054	0.023602	-0.017564	-0.013964
BML-LCMS18-2.5-322.1617	0.043226	0.016252	0.018506	0.018332	0.046715	-0.016411	-0.015673	-0.025594	-0.061203	-0.10174	-0.044494	-0.018686	0.013332	0.05278	0.014702	0.010442	0.016276	0.015453	-0.0081088	-0.016432	-0.0088348	0.0030674	-0.010594	-0.013171	-0.09654
BML-LCMS18-33.93-713.5451	0.042904	-0.0029526	0.020249	-0.0038991	0.05117	-0.035757	-0.040255	0.023165	-0.048904	-0.034297	-0.027807	-0.070195	0.083017	0.082884	0.0094615	-0.047767	-0.04464	0.02544	-0.042381	-0.0032644	-0.050139	-0.012088	-0.028964	0.00091238	-0.024617
BML-GCMS8-M-73.145-204.1	0.042357	-0.010086	0.027072	0.025161	0.0096007	-0.034929	-0.017812	-0.056041	-0.0054607	-0.022528	0.0070087	-0.022883	0.041511	0.13914	0.012141	-0.094951	-0.050765	0.063548	-0.0008822	0.016297	0.016488	0.019171	-0.014306	0.016177	-0.014427
BML-LCMS18-10.40-569.2104	0.042194	-0.02605	-0.022022	0.020759	-0.029409	-0.045844	-0.008264	-0.068557	-0.0089227	0.03898	-0.036519	0.049516	0.015321	0.0027473	-0.024017	-0.015481	-0.023805	-0.0098029	-0.0095887	-0.0081483	-0.0020488	0.0043951	0.016841	0.003474	0.0077567
BML-GCMS8-M-45.489-275.1	0.041449	-0.0035647	0.035155	0.029382	0.010046	0.0094464	-0.024409	-0.015513	0.0036415	0.088175	-0.01549	0.040159	-0.047179	-0.074774	-0.050738	0.081505	-0.0005139	0.071107	0.059573	0.022375	-0.014559	0.051722	-0.046277	0.0033718	0.0044739
BML-LCMS18-38.37-428.3644	0.04028	0.026826	0.014868	0.028427	0.016504	-0.064168	-0.0070849	-0.052622	-0.068149	-0.021883	0.03004	0.014012	0.054683	0.024425	0.038814	0.041666	0.0042002	0.027774	-0.0022879	-0.03014	-0.015529	-0.027362	0.0054985	-0.0184	0.006436
BML-LCMS18-4.03-452.2152	0.040068	-0.0011365	0.045047	0.029004	-0.0043457	-0.034545	-0.0030855	0.0077386	-0.052037	-0.075073	-0.044638	-0.015088	0.021864	0.015314	0.0030446	-0.012504	-0.017904	-0.031831	-0.033309	-0.0030677	-0.0061579	-0.010348	0.016521	0.00015065	-0.003568
BML-LCMS18-30.04-330.2771	0.039969	0.035882	0.015737	0.037818	0.0042063	-0.0057001	-0.033711	-0.030125	-0.046899	0.018604	-0.038379	-0.065508	-0.0098338	-0.011485	-0.030592	-0.0037278	0.048006	-0.016533	0.0043208	-0.010966	-0.055874	0.020569	0.0067151	-0.014245	-0.0039905
BML-LCMS18-29.57-298.1911	0.039844	-0.015405	0.037206	0.035189	-0.0084835	-0.052477	-0.0020368	-0.015298	-0.042719	-0.02511	0.015488	-0.016431	-0.0030834	-0.038953	0.035958	0.026214	0.019189	-0.063387	-0.053791	-0.008112	0.0037979	-0.038493	0.017662	0.004554	0.0010173
BML-LCMS18-29.58-292.2021	0.039651	-0.022375	0.033474	0.034952	-0.015179	-0.053263	-0.016037	-0.024298	-0.034579	-0.016126	-0.0042242	-0.016781	0.012838	-0.015499	0.034291	0.031916	0.019339	-0.05543	-0.051277	-0.0019777	-0.011723	-0.030477	0.013211	0.0055425	0.0072431
BML-GCMS8-M-38.870-147.1	0.039475	-0.0031712	0.041178	0.033459	0.017672	-0.0068391	-0.021289	-0.031351	0.033709	0.10007	0.016649	0.03169	-0.038623	-0.032048	-0.052533	0.017126	0.020298	0.034484	0.0054402	-0.0011322	-0.0087543	0.0032301	-0.019317	0.004277	0.024545
BML-LCMS18-38.37-444.357	0.039445	0.027253	0.01678	0.029601	0.015449	-0.06722	-0.01116	-0.053932	-0.070291	-0.015142	0.016889	0.023355	0.04745	0.021513	0.038682	0.041984	0.0048229	0.024457	-0.0011083	-0.027387	-0.0077055	-0.022369	0.0035918	-0.016373	0.0065274
BML-GCMS8-M-68.950-361.2	0.039221	0.0022967	0.034736	0.034567	0.011765	-0.020493	-0.031218	-0.046499	0.032025	0.11182	0.048529	0.0021216	-0.060293	-0.005283	0.015507	0.037073	0.023981	0.056456	0.024167	0.013129	0.016787	0.017729	-0.06158	0.0046748	0.033331
Glucose 2	0.038803	0.0013998	0.026823	0.021001	0.0081585	-0.046188	-0.036215	-0.072759	0.072503	0.12829	0.031695	0.034391	-0.021998	-0.02975	-0.020989	0.0026146	0.018045	-0.07672	-0.059511	-0.034296	-0.0052219	-0.031907	0.018991	0.015317	0.0052361
BML-LCMS18-5.18-567.0819	0.038364	-0.033471	-0.031744	0.019551	-0.0071434	-0.019534	-0.039935	0.0258	-0.062365	0.023137	-0.022287	-0.0073972	-0.1052	0.065401	0.0032682	0.0055584	-0.060523	-0.039953	-0.010506	0.023891	-0.0323	0.038308	0.0053267	0.0003714	0.0057481
Glucose1/Mannose2	0.038251	0.00065792	0.01922	0.014661	-5.2435e-05	-0.058947	-0.038716	-0.091642	0.062892	0.13589	0.021462	0.036706	-0.025306	-0.010678	0.0018562	0.028798	0.055809	-0.080359	-0.037068	-0.038825	-0.0051012	-0.031852	0.0038495	-0.0026927	0.041558
BML-LCMS18-39.02-825.6649	0.038217	0.013392	0.03182	0.029668	0.055175	-0.031677	-0.0006338	0.016726	-0.017176	-0.0083319	0.062793	-0.016131	-0.033602	0.089606	-0.0029953	-0.051513	0.069518	0.068121	-0.041773	-0.0047637	0.035701	-0.0091941	-0.050591	0.018092	-8.1767e-05
Raffinose	0.03816	-0.0075844	0.0048075	0.012061	-0.0086278	-0.039148	-0.034511	-0.064729	-0.13405	0.034214	0.028876	-0.0071163	-0.011312	-0.073875	0.14255	0.14133	-0.052055	0.052265	0.10799	0.024801	0.027739	0.024584	-0.047333	0.025729	0.00054235
BML-LCMS18-29.63-568.379	0.03811	-0.018366	0.0406	0.034987	-0.0076028	-0.050186	0.0092293	-0.025835	-0.044512	-0.025452	0.017898	-0.024201	-0.0083429	-0.026906	0.038666	0.012468	0.022079	-0.065871	-0.047118	0.0022869	-0.0094327	-0.049599	0.011241	0.0038731	-0.0075592
BML-LCMS18-7.71-304.1783	0.037997	-0.034893	0.012239	-0.00027842	-0.062424	-0.060413	0.015834	0.02288	-0.023035	-0.026141	-0.03861	0.0023112	0.013416	-0.0064085	-0.027388	-0.019499	0.0084818	-0.05808	-0.045475	-0.012126	-0.0011717	0.00012672	0.027307	-0.0055402	-0.0081676
BML-GCMS8-M-61.891-361.2	0.037946	-0.00082115	0.042231	0.039686	0.0098482	-0.0064714	-0.04043	-0.042096	-0.035172	0.07811	-0.021361	-0.0055805	0.01288	0.017336	0.046885	0.02504	-0.029601	-0.064675	-0.018307	-0.019894	0.013949	-0.026087	0.0045602	-0.012492	0.002668
BML-LCMS18-31.59-306.2523	0.03785	-0.029086	-0.047334	-0.021385	0.028831	0.016631	-0.0015106	0.012449	-0.026394	0.0060257	0.030138	-0.0022869	0.013032	0.011223	-0.0022756	-0.017154	-0.016525	-0.028776	-0.033442	-0.013314	-0.0071011	-0.010845	0.012185	0.00090943	-0.002731
BML-LCMS18-27.68-467.3813	0.037481	0.017085	0.018623	-0.025416	-0.02511	0.07183	0.039839	-0.036238	-0.056798	-0.0026238	0.032752	-0.11207	0.031976	1.739e-05	-0.032367	-0.0054329	0.045858	-0.0015496	0.028837	-0.092633	-0.14091	-0.016702	-0.005881	-0.082794	-0.00082284
Stearic Acid	0.037454	0.037172	0.016516	-0.016212	0.023485	0.010608	-0.035959	-0.058974	0.023318	-0.035913	0.10348	0.035345	-0.094468	-0.058777	-0.03612	0.060722	-0.0068484	0.072441	0.046688	0.041328	0.0034593	0.0081172	-0.0023458	-0.025143	0.0071261
BML-LCMS18-5.19-567.0815	0.037281	-0.0072071	-0.028313	0.0060849	0.020486	-0.040986	-0.073021	0.044586	-0.07923	0.02378	-0.025569	-0.047166	-0.15544	0.091893	0.037247	-0.00063531	-0.046454	-0.032676	-0.036129	0.035556	0.0042053	0.093103	0.0044613	-0.0045246	0.0092815
BML-GCMS8-M-82.239-361.2	0.036672	-0.021489	-0.0067945	-0.01667	0.0019377	-0.036907	0.00031321	0.01508	0.057454	0.1666	0.01484	-0.08649	-0.044245	0.084737	0.12117	0.03477	0.09321	0.040101	-0.029936	-0.019819	0.056093	-0.0064593	-0.051613	0.025523	0.023257
BML-LCMS18-27.85-555.4337	0.036285	-0.00061001	0.012204	-0.034187	-0.045949	0.063727	0.046116	-0.038088	-0.054633	-0.0033484	0.026544	-0.11402	0.026125	0.024059	-0.053451	0.019428	0.076035	-0.021155	0.068759	-0.078143	-0.1102	-0.028999	0.017349	-0.057627	0.018216
BML-LCMS18-29.57-276.208	0.036126	-0.037636	0.031622	0.024979	-0.02077	-0.06005	0.0040191	-0.010775	-0.042749	-0.027882	0.0064296	-0.013388	0.0010484	-0.031877	0.035896	0.026367	0.026548	-0.045778	-0.050849	0.011632	-0.0091288	-0.036433	0.0043419	0.0039276	0.00063286
BML-LCMS18-26.69-434.2451	0.036039	-0.042253	-0.01197	-0.035822	-0.0039174	-0.0055954	0.0062804	0.061644	-0.079064	0.049687	0.050843	-0.012168	0.015391	-0.016381	-0.0045222	-0.070155	-0.031047	-0.0046099	-0.0072478	-0.021986	-0.0023216	0.0061619	0.0015615	0.0032102	-0.020853
BML-GCMS8-M-30.422-156.1	0.035845	-0.0010696	0.04419	0.033079	-0.0012084	0.01302	-0.051804	-0.049354	-0.044318	0.060468	-0.097131	0.025474	0.016769	-0.050738	-0.026597	0.022356	-0.076826	-0.023184	0.031814	0.02565	-0.011995	0.033433	0.017596	-0.0065294	0.010698
BML-LCMS18-4.32-348.1685	0.035781	0.0031777	0.051189	0.03132	0.016168	-0.038226	-0.0010991	0.00519	-0.058264	-0.090334	-0.017119	-0.013167	0.0054526	-0.0033062	-0.0037068	0.0070099	-0.0054854	0.0043404	-0.014887	-0.017478	-0.02089	-0.0080946	-0.012093	0.0060336	-0.027713
Maltose 1	0.035747	0.00060014	0.045165	0.037961	0.030337	-0.025418	0.0050257	-0.0035241	-0.0037586	-0.056619	0.0081477	0.001852	-0.057808	-0.1158	-0.045972	0.059764	0.031492	-0.013514	-0.032347	-0.01489	-0.011693	-0.015438	-0.00025651	-0.0090234	0.013328
BML-LCMS18-28.67-582.317	0.035745	-0.019951	-0.056271	-0.028932	-0.017961	-0.0099689	0.0032002	0.00071642	-0.014774	0.012329	-0.0042958	0.0082504	0.0026837	0.016701	0.029281	0.046101	-0.010903	-0.0053255	-0.0028347	-0.00065162	0.0060428	0.015706	-0.013897	0.0054778	0.0030009
BML-LCMS18-31.38-282.2552	0.035683	-0.0041109	0.049181	0.038526	0.020748	-0.027969	0.0046811	0.012416	-0.04127	-0.078142	0.0013143	-0.024469	-0.0033045	-0.012758	0.018856	0.011185	0.018615	-0.050436	-0.06056	-0.015747	0.0045256	-0.033098	0.017987	0.0032457	0.010564
BML-LCMS18-38.33-460.3505	0.035683	0.037402	0.01096	0.028494	0.018815	-0.063624	-0.0085257	-0.063226	-0.081799	-0.0067713	0.0061456	0.032652	0.060828	-0.0079554	0.027585	0.056644	0.021213	0.0095879	-0.0088251	-0.027611	-0.012903	-0.02488	0.0058254	-0.026524	0.0049849
BML-LCMS18-31.38-304.2387	0.035472	-0.0042113	0.04939	0.038927	0.021896	-0.027745	0.0044278	0.012033	-0.039972	-0.076672	0.0016703	-0.025205	-0.001602	-0.0104	0.018144	0.0092092	0.019561	-0.050839	-0.061825	-0.018261	0.0051636	-0.034092	0.018362	0.0010337	0.006523
BML-LCMS18-9.28-344.1828	0.035349	0.0010891	-0.047785	-0.0089971	0.057249	0.02709	-0.062572	0.0082597	-0.066643	-0.0048646	-0.030382	0.010366	0.015829	0.045533	0.010458	0.039104	0.017339	-0.011058	0.0037633	-0.0076869	0.012527	0.018442	-0.02491	-0.0024518	0.023989
Fructose 1	0.035008	0.0029233	0.039711	0.033335	0.0081124	-0.023955	-0.033378	-0.059313	0.037286	0.14631	0.022636	0.036173	-0.02929	-0.028021	-0.01333	0.031052	0.039499	-0.047509	-0.021673	-0.022435	-0.0041932	-0.021716	0.011964	-0.0037239	0.019965
BML-LCMS18-26.5-288.1005	0.03492	0.017285	0.04541	0.034676	0.030076	-0.013154	0.0047283	-0.01458	-0.053674	-0.10858	-0.037213	-0.020407	0.0066598	-0.010661	-0.0086489	0.021656	-0.021946	0.01038	-0.0059125	0.00095657	-0.013157	0.0049375	-0.00055468	-0.0020963	-0.01376
BML-LCMS18-31.83-358.307	0.034887	0.038869	-0.031764	0.010011	0.00714	0.010035	0.030119	-0.087042	-0.0097943	0.056732	-0.010914	-0.10916	0.0051437	0.019	-0.025358	0.020262	0.043128	-0.010723	0.05441	-0.025172	-0.088543	-0.019018	-0.0046864	7.7384e-05	0.014421
4-Aminobutyric Acid	0.0347	0.0031474	0.050339	0.039626	0.020894	-0.0063096	-0.012849	-0.012186	0.019035	0.046537	0.028656	0.010678	-0.025946	0.043068	-0.023755	0.017558	0.012463	0.13554	0.060482	0.02517	0.0033883	0.054934	-0.072771	0.017199	0.00039928
Psilotinin-di-O-hexoside II	0.034685	-0.015782	-0.043008	-0.04182	-0.0026936	-0.020692	0.0072657	-0.00014287	0.060105	-0.074773	-0.056399	-0.0051156	0.0092503	0.053837	-0.071477	-0.077766	-0.0016282	-0.012886	-0.061259	0.0082805	-0.010208	0.0097273	-0.0020739	-0.0090662	-0.01851
BML-LCMS18-29.57-274.1925	0.034649	-0.020357	0.041079	0.039837	-0.0010682	-0.062367	-0.01739	-0.034148	-0.026138	-0.023232	0.020498	-0.013913	-0.0075167	-0.04625	0.032739	0.039133	0.029692	-0.058883	-0.044254	0.0044541	-0.017737	-0.040343	0.0030076	-0.00030012	0.0097198
Malonic Acid	0.03436	0.0072261	0.053975	0.04195	0.027918	-0.016348	-0.0089077	-0.0060935	0.005854	0.022603	0.026706	0.0084684	-0.016041	0.022012	-0.011824	0.019151	0.015178	0.041953	-0.0051524	0.00077726	0.0063036	0.012783	-0.026187	0.014629	0.0061807
BML-LCMS18-28.85-274.1907	0.034301	0.0037904	0.051065	0.040585	0.038155	-0.014277	0.0038575	0.017042	-0.020422	-0.062958	0.025858	-0.017677	-0.02143	-0.0042155	-0.006606	0.01379	0.024308	0.027038	-0.024388	-0.00777	0.0055199	-0.0039779	-0.01795	0.0056352	-0.0074074
BML-LCMS18-26.51-394.2145	0.034275	0.014252	0.045768	0.035427	0.029864	-0.013107	0.0044791	-0.0071591	-0.056064	-0.12031	-0.03737	-0.023167	0.0046585	-0.01395	-0.0070462	0.022946	-0.022648	0.015066	-0.0060464	0.0035049	-0.010363	0.0083605	-0.004162	-0.0011974	-0.0077299
BML-GCMS8-M-32.422-292.1	0.034204	0.0036516	0.052743	0.041049	0.016227	0.0012528	-0.023018	-0.015892	-0.018256	0.020133	-0.027818	0.019495	-0.032995	-0.064336	-0.036555	0.063325	-0.015014	0.062858	0.048859	0.023521	-0.0093158	0.045054	-0.037572	0.0031058	-0.0079852
BML-LCMS18-26.45-394.214	0.0342	0.014364	0.045623	0.035221	0.029959	-0.013216	0.0048549	-0.0076328	-0.055933	-0.12255	-0.037195	-0.024959	0.0063485	-0.0090106	-0.0053426	0.021418	-0.024293	0.015739	-0.0062091	0.0048343	-0.0095248	0.0089792	-0.0054584	-8.4731e-05	-0.016542
BML-LCMS18-10.82-614.2773	0.034082	0.0029722	0.04734	0.034146	0.022053	-0.033014	0.0020978	0.0090421	-0.062836	-0.12367	-0.024466	-0.024706	0.0014811	-0.039755	0.0063564	0.017319	-0.011019	-0.015968	-0.037819	-0.017431	-0.0044853	-0.018165	0.017805	0.00054605	-0.014718
BML-GCMS8-M-56.824-305.1	0.033965	0.024572	0.037577	-0.026718	0.010587	-0.030378	-0.074978	-0.031433	-0.01947	-0.017588	-0.08247	-0.020006	-0.072111	-0.089109	0.0037574	-0.0031066	0.025168	0.017938	0.066413	0.041735	0.049342	0.10934	-0.020341	-0.068114	-0.0098488
BML-LCMS18-4.03-290.1624	0.033955	0.0050892	0.053872	0.03664	0.021412	-0.02067	-0.014073	-0.0087182	-0.057291	-0.068101	-0.036158	-0.018191	0.026426	0.023556	0.012777	-0.014138	-0.022955	-0.021797	-0.02519	-0.0041952	-0.0027119	-0.012758	0.011588	0.00058399	0.00095219
Fructose 2	0.033848	0.0033785	0.039178	0.03264	0.008	-0.02323	-0.033605	-0.058917	0.043953	0.15926	0.026542	0.038896	-0.027874	-0.018916	-0.015164	0.022999	0.046314	-0.056508	-0.030823	-0.027028	-0.0036312	-0.027673	0.017267	-0.0048022	0.026558
BML-LCMS18-31.3-728.3582	0.033805	-0.020689	-0.048449	-0.02452	-0.03834	-0.036753	0.01071	0.031113	-0.066987	0.03568	0.071044	-0.0040603	-0.012367	-0.018823	0.043897	-0.00047712	-0.016352	0.025503	0.0073404	0.0018559	0.021504	-0.0056107	-0.012153	0.013473	-0.01878
BML-LCMS18-5.13-106.0434	0.033379	-0.042436	-0.020331	0.014104	-0.001517	-0.039888	0.0050156	-0.0023302	0.00055513	0.068409	-0.012911	-0.08403	0.06073	0.15117	0.084556	-0.05956	0.00088244	-0.074205	0.03051	0.070079	-0.0059067	0.04707	-0.00096491	-0.049392	0.0057157
BML-LCMS18-27.77-511.4073	0.033202	0.011389	0.019923	-0.037145	-0.039151	0.068303	0.043561	-0.047685	-0.071368	-0.014471	0.025275	-0.10211	0.056694	0.00035719	-0.036814	0.023131	0.090959	-0.010035	0.047837	-0.07337	-0.1023	-0.0033494	-0.0030469	-0.061345	0.0096386
BML-LCMS18-25.53-671.4052	0.033088	-0.0029517	-0.048028	-0.035648	0.014376	0.036314	-0.03197	0.085936	0.044047	-0.036255	0.013037	0.025027	0.050391	0.01296	-0.020786	0.022553	-0.063538	-0.019257	-0.045337	-0.025803	-0.041096	0.010616	0.034454	-0.0066972	0.012474
BML-LCMS18-5.15-731.1927	0.032894	-0.037884	-0.0020704	0.0092588	-0.049535	-0.029114	-0.013937	0.02577	0.0080605	0.097681	-0.019274	0.041351	-0.049404	-0.025494	-0.15954	-0.14197	-0.041297	-0.030824	-0.063839	0.0034038	-0.041061	-0.0047227	0.062214	-0.038605	-0.03421
Glycerol	0.032539	0.010814	0.053789	0.038607	0.017717	-0.0067419	-0.026101	-0.02505	0.020604	0.093338	0.02071	0.01699	-0.0029499	0.054831	-0.0095314	-0.0049491	0.014743	0.03962	0.0087207	-0.0041346	0.0032871	0.010384	-0.0178	0.011991	0.0061747
BML-GCMS8-M-64.080-361.2	0.032134	-0.044992	0.014661	-0.025128	-0.04759	0.003529	0.0043901	0.057279	-0.061286	0.014268	-0.048243	0.045298	-0.005949	-0.083677	-0.094493	0.0017308	-0.019213	0.035445	-0.05933	0.0072335	-0.0097315	0.0045466	-0.023559	0.020964	-0.019523
BML-LCMS18-2.16-348.1677	0.032112	-0.0016353	0.045729	-0.0028062	-0.03815	-0.077322	0.020553	0.060056	-0.049169	-0.083133	-0.050747	0.046157	-0.00053272	0.034165	-0.014623	-0.0098485	0.031794	0.060946	0.0063735	-0.030612	-0.026291	0.011005	-0.024465	0.0036873	0.37069
Galactose 2	0.031945	0.043042	0.023034	0.013031	0.013766	-0.024914	-0.085918	0.016875	-0.042092	0.12293	0.00043964	0.046997	-0.034962	-0.019397	-0.01184	0.001478	0.052534	-0.0057412	-0.0033978	-0.023927	0.011874	0.00093742	-0.0045516	-0.022455	0.011227
Citric Acid	0.031731	0.0087409	0.053218	0.0406	0.012628	0.003568	-0.044184	-0.022817	-0.048878	-0.0011425	-0.06926	0.020571	0.014302	-0.057725	-0.016557	0.058705	-0.068581	0.016457	0.027251	0.023748	-0.010135	0.039998	-0.0075884	-0.0033581	0.00038202
BML-GCMS8-M-70.461-361.2	0.031681	0.0083508	0.045648	0.047289	0.012185	0.0055465	-0.068664	-0.020133	-0.012682	0.010721	-0.043761	-0.013505	-0.061335	-0.085332	-0.016796	0.051385	-0.024522	0.057613	0.044262	0.034528	-0.026601	0.027571	-0.056652	-0.027239	5.9767e-05
BML-GCMS8-M-11.238-147.1	0.031627	0.033661	0.048458	0.026746	0.029752	-0.022049	-0.012506	-0.0091369	-0.014571	-0.02331	-0.0056159	-0.018819	-0.011036	0.098523	0.037371	-0.035802	0.035994	0.015572	-0.056167	0.0081529	0.060401	0.0041042	-0.062894	0.024753	0.00825
Succinic Acid	0.031595	0.012201	0.051864	0.039161	0.036007	-0.028257	0.0060365	0.015788	0.034582	0.025597	0.0753	0.0052112	-0.025693	0.051094	-0.0085195	-0.0036733	0.058432	0.025248	-0.051618	-0.016277	0.025836	-0.010982	-0.021544	0.020315	0.024342
BML-LCMS18-29.73-758.3802	0.031127	0.052588	0.034573	0.017306	0.02114	-0.018309	-0.032937	0.001046	-0.03988	-0.03453	-0.010455	0.007131	0.021593	0.032212	-0.0059973	-0.0012955	-0.037094	0.05263	0.024115	0.003019	-0.011497	0.021152	-0.0054008	0.0035599	-0.0012483
BML-LCMS18-12.02-553.2158	0.031109	-0.0035275	0.05237	0.046556	0.006624	0.0032649	-0.04172	-0.039608	-0.012495	0.08917	-0.033659	0.02422	0.019992	0.019049	-0.00080755	-0.004543	-0.0096195	-0.030937	-0.0056079	-0.0032838	0.0031775	0.0073258	0.0083456	0.001324	0.015347
BML-LCMS18-24.95-436.2768	0.031079	-0.016918	-0.05316	-0.02524	-0.00051558	-0.052732	-0.00060812	-0.10224	0.011934	-0.025955	0.011938	0.0010511	-0.0092362	-0.0090554	-0.0032664	-0.021146	-0.039657	0.010324	0.00054345	-0.0053279	0.0022581	-0.0060458	0.0016815	-0.0057199	-0.015403
BML-LCMS18-26.23-420.2864	0.031079	-0.019689	-0.058505	-0.032102	-0.00096935	-0.028415	0.0032203	-0.066118	0.033564	-0.021647	-0.0062009	0.007209	-0.0099397	8.9972e-05	-0.012874	0.010726	-0.013266	0.0030295	-0.0061751	-0.001324	-0.0068611	0.0081517	-0.0048583	-0.001745	0.0079834
Isocitric Acid	0.03102	0.013571	0.053963	0.039856	0.014854	0.001606	-0.034169	-0.022483	-0.008524	0.04403	-0.03507	0.024	-0.030928	-0.081066	-0.021628	0.070488	-0.061896	0.022536	0.024305	0.050218	0.023326	0.059388	-0.032913	0.023214	0.00051964
BML-GCMS8-M-79.649-361.2	0.030991	0.024322	0.050382	0.034089	0.018806	-0.0074959	-0.025045	-0.021982	0.038714	0.11277	0.032001	0.022453	-0.036299	-0.00070434	-0.01162	0.026671	0.042389	-0.00097281	-0.0075	-0.0024341	0.013164	0.0046539	-0.019961	0.012362	0.022179
BML-LCMS18-12.64-544.1923	0.030802	-0.013898	0.04859	0.052474	-0.0076331	-0.021775	-0.03679	-0.026788	-0.015089	0.070649	-0.027715	0.014591	0.0138	0.024963	-0.0070187	-0.014185	-0.0029921	-0.027544	-0.008664	-0.0063329	0.00021232	0.0097228	0.02397	0.0054631	0.0091083
BML-LCMS18-23.22-410.2095	0.030777	0.03828	0.044951	0.028455	0.025531	-0.026862	-0.014829	-0.001155	0.012246	0.0032222	0.048017	0.0032654	-0.016317	0.057068	-0.022445	0.017924	0.0053347	0.13138	0.053737	0.015152	-0.006007	0.039529	-0.060475	0.015959	0.013121
myo-Inositol	0.030675	-0.0081111	0.047974	0.015669	0.011834	-0.010276	-0.039994	-0.039102	-0.11341	-0.074599	-0.11717	0.0043637	0.052092	-0.028676	0.035829	0.018398	-0.082766	-0.12042	-0.047764	-0.044618	-0.031715	-0.0037308	-0.01186	0.043856	-0.01262
BML-LCMS18-12.02-536.1892	0.030459	-0.0039218	0.055655	0.045283	0.0045212	-0.0010288	-0.038527	-0.035675	-0.014912	0.083169	-0.029972	0.022124	0.015366	0.019807	-0.0033796	-0.0048834	-0.011839	-0.014746	-0.001654	6.5364e-05	-6.7583e-05	0.013147	0.0031606	0.0031866	0.0092285
Malic Acid	0.030427	0.0042607	0.049071	0.03933	0.010681	0.0015364	-0.037562	-0.025836	-0.069064	-0.012004	-0.084603	0.0023191	0.023619	-0.074587	0.011003	0.020695	-0.042063	-0.16981	-0.076221	-0.021416	-0.0032717	-0.042528	0.085322	-0.015999	0.0070316
BML-LCMS18-29.57-294.201	0.030384	-0.030216	0.045705	0.041345	-0.0025558	-0.052869	-0.0038677	-0.022482	-0.042372	-0.03072	0.0061213	-0.018121	0.0020072	-0.032074	0.036274	0.023817	0.02518	-0.046501	-0.053048	0.012634	-0.010445	-0.045438	0.0061407	0.0054042	-0.011978
BML-GCMS8-M-62.483-361.2	0.030104	-0.046469	0.0048821	-0.037565	-0.0090791	-0.021774	0.024498	0.0036094	0.090743	-0.016707	-0.10668	-0.002606	-0.011944	-0.017316	-0.11184	-0.012566	0.018252	0.085199	-0.082283	-0.016824	-0.024469	-0.018985	0.012667	0.034817	-0.009038
BML-LCMS18-10.10-538.2051	0.029949	-0.026804	-0.043225	-0.00099478	-0.064595	-0.074622	-0.0068588	-0.01836	-0.031231	0.023578	0.020137	-0.0055128	-0.012259	0.0046105	0.02336	0.0076244	-0.0405	-0.020147	-0.0024922	-0.040836	0.0078101	-0.012682	0.0029551	-0.019655	0.0013501
BML-LCMS18-29.59-614.3457	0.02993	-0.026479	-0.057462	-0.036845	-0.0054441	0.024821	0.011556	0.043897	-0.023098	0.02057	0.0015905	0.010672	0.0060289	0.0037619	-0.0026813	0.015235	-0.010297	-0.0053741	-0.012275	-0.00094517	-0.0047481	0.012953	-0.0024236	0.0034024	-0.0092054
BML-LCMS18-23.27-352.168	0.029901	0.049641	0.038386	0.019997	0.020352	-0.029558	-0.014594	0.0012034	0.0096369	0.0048295	0.041744	0.017639	-0.0024294	0.048961	-0.0075974	0.033981	-0.00077373	0.11896	0.051785	0.0081732	-0.0105	0.035894	-0.045604	0.018265	-0.0072498
Sorbitol	0.029679	0.0046858	0.050503	0.036558	0.0069239	0.011856	-0.044745	-0.037056	-0.042965	0.0095847	-0.064191	-0.0082424	0.063	0.13418	0.021048	-0.051378	-0.087658	0.089385	0.058962	0.04504	0.01427	0.069952	-0.034868	0.024344	0.0056867
BML-LCMS18-2.45-659.1982	0.029626	-0.031377	-0.017134	-0.028272	-0.068875	-0.072037	0.024637	-0.021321	0.055099	-0.053653	-0.051659	0.0081609	-2.7334e-05	-0.00088588	-0.069571	-0.05025	-0.013342	-0.00044054	-0.027679	-0.0059354	-0.021135	0.034933	0.0091895	-0.0061457	0.13074
BML-LCMS18-23.27-270.0918	0.029528	0.044498	0.043646	0.025462	0.023908	-0.027992	-0.013936	-0.0071157	0.0086787	-0.0030522	0.039673	0.0090452	-0.0085912	0.047938	-0.015574	0.012716	0.00073009	0.12261	0.049849	0.011159	-0.0062078	0.036097	-0.049785	0.01576	-0.02124
BML-LCMS18-25.32-370.2713	0.029324	-0.011235	-0.060177	-0.03477	0.013371	-0.030273	-0.0010569	-0.079658	0.0042666	-0.012128	0.028291	0.0020902	-0.0085894	-0.011756	0.00020553	-0.01364	-0.044223	0.018148	0.0018882	0.0054745	0.010766	0.0077457	-0.0062765	0.0091454	0.007172
BML-GCMS8-M-56.985-204.2	0.029314	-0.022225	-0.056423	-0.032252	-0.010951	-0.027357	-0.0083854	-0.039049	-0.037504	0.01674	0.046686	-0.014172	-0.004019	-0.00089523	0.11412	0.077664	-0.0090349	-0.0022286	0.02771	0.0025365	0.027937	0.0010298	-0.024121	0.02314	0.02098
BML-LCMS18-5.11-369.1428	0.029188	-0.0072824	-0.034074	0.0017933	-0.023936	-0.021661	-0.049536	0.04881	-0.10927	0.072111	0.044322	0.013214	-0.044154	-0.20813	-0.15752	-0.090202	-0.031349	-0.01172	-0.033495	-0.007395	-0.016874	-0.021776	0.059203	-0.015907	-0.023584
BML-LCMS18-28.83-728.3567	0.029147	0.034541	-0.0034971	-0.014208	-0.073186	-0.020861	-0.0056584	0.1282	0.013947	0.031984	-0.04504	0.052998	0.040127	0.057372	-0.033001	0.042497	0.022162	-0.01325	-0.025373	-0.016422	-0.046047	0.016143	0.020095	-0.0080014	0.00021555
BML-LCMS18-7.47-386.1912	0.029072	-0.016404	-0.05757	-0.018601	0.061613	0.042561	-0.015755	-0.01555	-0.032731	-0.0056015	0.00099172	0.0065215	0.0085661	0.0033886	0.0075313	0.012739	-0.0069285	-0.015712	-0.012711	-0.017322	0.00073934	-0.0044557	0.0041493	0.0014851	-0.0029082
BML-LCMS18-7.47-206.1277	0.028919	-0.020738	-0.05123	-0.018443	0.068197	0.051367	-0.022297	-0.01143	-0.036809	0.0028238	-0.0054236	0.0052437	0.0075859	0.012019	0.0033418	0.027112	-0.0010614	-0.018235	-0.0090447	-0.027693	-0.00037026	0.0014756	-0.0021108	0.00087282	-0.0013103
BML-GCMS8-M-66.209-361.2	0.028836	0.0011091	0.051575	0.050403	0.016118	0.0048416	-0.029943	-0.021852	-0.030575	0.015743	-0.05326	0.0039601	-0.033496	-0.06394	-0.043208	0.068856	-0.05346	0.096629	0.052287	0.042676	-0.024746	0.054227	-0.048347	-0.016814	-0.0196
BML-LCMS18-10.09-560.1863	0.02856	-0.026793	-0.040571	0.0012977	-0.069373	-0.080257	-0.012993	-0.017089	-0.03524	0.026205	0.033333	-0.0036048	-0.0057563	0.0056808	0.022365	0.011198	-0.033421	-0.021987	-0.023247	-0.0137	-0.0069244	-0.020464	0.02319	-0.0050202	0.0015163
BML-GCMS8-M-76.527-361.2	0.028061	-0.024239	-0.053364	-0.032102	0.026645	0.046316	0.00028497	-0.0064278	0.071469	-0.0077614	-0.074115	0.024235	0.0043007	0.045489	-0.035421	0.055568	0.013433	-0.039498	-0.032505	-0.013679	-0.02754	0.032474	-0.0079647	-0.015579	0.015887
BML-GCMS8-M-10.172-152.1	0.027951	0.043209	0.043164	0.0195	0.022422	-0.013194	-0.0080702	0.016708	0.058999	0.016082	0.077898	-0.017412	-0.09896	-0.065735	-0.021383	0.031026	0.070833	0.056092	0.002344	0.015058	0.02686	0.017201	-0.073169	0.021566	0.0038006
BML-LCMS18-32.29-712.3601	0.027931	-0.0071937	-0.040536	-0.023171	-0.078499	-0.067022	0.012354	0.061274	-0.036015	0.029254	0.053155	-0.0011805	-0.011321	-0.004789	0.043383	0.017916	0.01143	0.020826	-0.0039082	0.0016591	0.013185	-0.0026567	-0.0083124	0.018452	-0.0016424
BML-LCMS18-23.25-427.2344	0.027868	0.046468	0.040676	0.025783	0.02438	-0.02729	-0.011668	0.0014944	0.017719	0.01158	0.052511	0.0096172	-0.015523	0.060969	-0.026928	0.023829	0.0093271	0.14534	0.058221	0.012803	-0.010158	0.0434	-0.063147	0.015103	-0.011527
BML-LCMS18-30.09-607.3706	0.027822	-0.025685	-0.057237	-0.03934	0.0014747	0.037074	0.0097973	0.053888	-0.022807	0.02636	-0.0038563	0.010784	0.0079283	0.0083818	-0.0007025	0.022375	-0.0046979	-0.0079383	-0.011445	-0.0022859	-0.0059737	0.015504	-0.0051796	0.0022342	-0.021487
BML-LCMS18-28.67-629.3538	0.02773	-0.028456	-0.055188	-0.03966	-0.012066	0.029479	0.016363	0.055362	-0.00058349	0.017149	-0.027719	0.012537	0.0091842	0.023395	0.005398	0.052756	0.014936	-0.017808	-0.013168	0.0016633	-0.0095833	0.023924	-0.012328	0.002169	0.005571
BML-LCMS18-13.82-742.2789	0.02772	-0.0097659	-0.047285	-0.021519	-0.059614	-0.090405	0.0071175	-0.040184	-0.0020309	-0.032964	-0.0039444	0.016171	0.0056185	-0.0017136	-0.0097651	-0.029147	-0.021954	0.013053	-0.01223	-0.0080153	-0.0071118	-0.01227	0.012026	-0.011437	-0.0065733
BML-LCMS18-31.52-606.2518	0.027625	-0.030462	-0.055602	-0.040067	-0.028218	-0.012896	0.017276	-0.0014729	0.034801	-0.014204	-0.035351	0.0097165	0.002852	0.016756	-0.0080974	0.035599	0.0044755	-0.0098171	-0.014938	0.0017398	-0.010345	0.023986	-0.0037039	0.0009825	-0.0042789
alpha--Ketoglutaric acid	0.027618	0.0025477	0.040861	0.032087	0.02968	-0.02528	0.017092	0.012913	0.089006	0.10606	0.13682	0.0025014	-0.037089	0.11365	-0.015595	-0.048623	0.11809	0.064843	-0.036628	-0.033764	0.015419	-0.027214	-0.03849	0.014759	0.0088163
BML-GCMS8-M-54.271-350.2	0.027427	-0.011171	0.052954	-0.036977	0.030019	-0.023584	-0.0086491	-0.025081	-0.016645	-0.012456	-0.0041698	0.060297	-0.072652	-0.10797	-0.022337	0.079217	0.081907	-0.097993	-0.09775	-0.081325	-0.0021523	-0.013112	-0.019567	0.036238	0.010109
BML-LCMS18-29.6-300.198	0.027264	-0.034678	-0.042475	-0.04074	-0.057686	-0.028583	0.024167	0.034206	-0.0059869	0.0042164	-0.0050795	0.014417	0.001108	0.0010334	-0.0015559	0.015407	0.0099345	0.0014201	-0.005275	0.0060803	-0.0073831	0.022745	-0.0059907	0.0025115	-0.014311
BML-LCMS18-32.05-358.3085	0.02724	0.047025	0.0051729	0.050567	0.031483	0.0027929	-0.046427	-0.02967	-0.040256	0.027069	-0.05226	-0.081026	0.0085768	0.0003032	-0.0095355	0.016429	0.066166	0.019749	-0.030095	-0.0039459	-0.065991	0.026495	0.018525	-0.029654	0.013867
BML-LCMS18-30.66-280.2398	0.027205	-0.041626	-0.045739	-0.044263	-0.012647	-0.015882	0.015757	0.021356	-0.037365	0.0057643	0.044426	0.0024778	0.0011792	-0.012997	-0.011111	-0.017407	-0.015811	-0.0069449	0.0075951	0.0093837	-0.010291	0.0078292	-0.021795	-0.0045839	-0.002913
BML-LCMS18-29.54-631.3671	0.027005	-0.02506	-0.05637	-0.037086	0.017566	0.049899	0.0057907	0.053891	-0.033674	0.032367	0.0056859	0.012725	0.0085268	0.00193	-0.011409	0.0050492	-0.01537	-0.0053754	-0.012966	-0.004468	-0.006335	0.011277	-0.00034233	-0.00015684	-0.0027621
Sucrose	0.026842	-0.046419	0.029432	-0.023106	0.0082057	0.0075565	-0.015578	0.025262	-0.05648	0.028453	-0.067583	0.061799	-0.062187	-0.073535	-0.047379	0.098746	-0.01563	0.1382	-0.13095	-0.07225	0.0022509	-0.055571	-0.10921	0.048226	-0.016515
BML-LCMS18-35.7-674.5068	0.026364	-0.017801	-0.065395	-0.033435	-0.0018413	-0.025018	0.005497	-0.063807	0.027418	-0.019823	-0.015813	0.0079621	-0.0096352	0.0048359	-0.00055167	0.018755	-0.0082923	-0.0046599	-0.0091524	-4.4119e-05	-0.0039476	0.0086583	-0.0071844	-0.001716	-0.009283
BML-LCMS18-32.49-712.3603	0.02623	-0.0074964	-0.046729	-0.02975	-0.069031	-0.066146	0.015382	0.048334	-0.047679	0.028943	0.055882	0.01104	-0.0012438	-0.0076677	0.041361	0.020924	-0.0070105	0.029678	0.011937	0.0001264	0.0043307	4.8159e-05	-0.0045818	0.015747	-0.006949
BML-LCMS18-16.79-754.3181	0.026206	-0.011471	-0.049946	-0.023308	-0.045925	-0.08319	0.0048673	-0.086382	0.021829	-0.03291	-0.0050385	0.0061942	-0.0066477	-0.0084506	-0.0099967	-0.021323	-0.044686	0.01435	0.0055776	0.0033452	-0.0052169	-0.00015574	0.0046233	-0.006556	0.0078964
BML-LCMS18-18.51-312.1394	0.026147	0.019865	0.045002	0.030694	-0.0093779	0.019753	-0.049956	-0.073848	-0.026713	0.15119	-0.078502	0.03057	0.033704	0.0027689	-0.002786	-0.0063185	-0.042609	-0.10035	0.00054611	-0.0022142	-0.011416	-0.0091462	0.05191	-0.0089083	0.01609
BML-LCMS18-12.68-374.1372	0.025842	-0.01544	0.055342	0.051124	-0.0048819	-0.010842	-0.038332	-0.033308	-0.017296	0.085433	-0.031397	0.026453	0.017534	0.018638	-0.0088904	-0.0065656	0.0012865	-0.035309	-0.0067022	-0.005734	0.0037521	0.0086947	0.01305	-0.0030586	0.0020752
BML-LCMS18-12.68-338.1166	0.02584	-0.016729	0.053839	0.051857	-0.0081287	-0.010879	-0.03808	-0.034941	-0.015012	0.0895	-0.030479	0.026897	0.012852	0.020272	-0.010543	-0.0057479	0.0032173	-0.032043	-0.011168	-0.012009	0.0093717	0.0055806	0.019744	0.0026858	0.0063903
BML-LCMS18-32.37-290.2235	0.025827	-0.018352	0.044544	0.04692	0.046629	-0.031722	0.011652	0.0005559	-0.034474	-0.092887	0.0348	-0.028059	-0.012285	-0.03667	0.041573	0.06125	0.072154	-0.069527	-0.031458	0.026715	0.0071622	-0.085609	0.010859	0.019999	0.0070371
BML-LCMS18-32.8-592.2692	0.025419	-0.030146	-0.050796	-0.035703	-0.05434	-0.047367	0.021997	-0.011403	0.028188	-0.017724	-0.019652	0.00048563	0.00069401	0.00047618	-0.0010602	0.014802	-0.007173	0.00079345	0.00015833	0.0054589	-0.0086581	0.021707	-0.0062322	0.0047677	-0.00037267
BML-LCMS18-12.68-553.2160	0.025375	-0.022397	0.048181	0.05784	-0.008249	-0.013183	-0.035228	-0.036502	-0.0096051	0.077437	-0.027092	0.027003	0.021422	0.022214	-0.017215	-0.01256	0.0153	-0.030109	-0.0089923	0.0022937	0.0097813	0.011161	0.020325	0.010877	0.010375
BML-LCMS18-32.43-592.2687	0.025252	-0.031806	-0.051834	-0.037787	-0.048348	-0.041382	0.021629	-0.0093834	0.029152	-0.015436	-0.023388	-0.0006636	0.0016801	0.0017593	-0.0033241	0.016027	-0.0067171	-0.0014283	6.8892e-05	0.003798	-0.010471	0.024092	-0.0051912	0.0037455	-0.013017
BML-LCMS18-41.8-884.5425	0.025077	-0.023932	-0.042567	-0.030424	0.08545	0.0012105	0.00083611	-0.031599	0.050724	0.029838	-0.013201	-0.041952	-0.012915	0.031265	0.00045379	-0.00042361	0.002725	0.094092	-0.013545	6.0504e-05	-0.0066436	-0.050826	-0.0125	0.03451	0.0099875
BML-LCMS18-21.17-234.0896	0.025018	0.037533	0.043687	0.025551	0.0046717	-0.0055578	-0.060621	-0.032716	0.0025004	0.12345	-0.020062	0.031027	0.052618	0.064204	0.020042	-0.040646	-0.029774	-0.12483	-0.06052	-0.023627	0.0073094	-0.033861	0.074732	-4.5573e-06	0.016015
BML-LCMS18-32.3-729.3864	0.024959	-0.012035	-0.035812	-0.02391	-0.088862	-0.065692	0.02028	0.061541	-0.046667	0.024684	0.049572	-0.0032609	-0.0078046	-0.006792	0.054301	0.0242	0.0060076	0.02641	0.009103	0.0070806	0.015911	0.0018493	-0.014822	0.018512	-0.0037257
BML-LCMS18-36.04-674.5066	0.024905	-0.016512	-0.065518	-0.032907	0.0061125	-0.02672	0.0014645	-0.076775	0.036349	-0.02604	-0.018356	0.012175	-0.008277	0.0027977	-0.013332	0.0090442	-0.013027	-0.0041005	-0.011494	-0.0035387	-0.010112	0.0076363	0.00021992	-0.0042029	-0.005314
BML-LCMS18-3.46-389.1687	0.024745	-0.016282	-0.047284	-0.013173	0.0048049	0.034721	-0.0001393	0.10311	-0.13932	0.050432	0.051553	0.010959	0.012594	-0.049392	-0.082101	-0.13447	-0.045054	0.024234	-0.0073564	0.016034	-0.037483	-0.010804	0.0091753	-0.015138	0.40006
Ribose	0.024507	0.0028891	0.064273	0.02258	0.019984	-0.01496	-0.031203	-0.033809	0.013563	0.1275	0.014515	0.052909	-0.012097	0.015623	-0.018427	-0.012629	0.04589	-0.090169	-0.048979	-0.05056	-0.023548	-0.018638	-0.062106	0.041915	0.015548
BML-GCMS8-M-40.155-201.1	0.024398	-0.02071	0.069662	0.0098301	0.026125	-0.0086398	-0.0091906	-0.016347	0.007467	0.043045	0.015108	0.028997	-0.03203	0.0050719	-0.028853	0.019888	0.025256	0.1215	0.058216	0.0024506	0.0045175	0.07857	-0.069517	-0.0095287	-0.011087
BML-LCMS18-3.45-372.1455	0.024382	-0.021471	-0.052825	-0.0074832	0.0083675	0.023477	-0.0038043	0.078116	-0.13409	0.040702	0.053737	0.0022315	0.0086333	-0.046571	-0.094383	-0.13219	-0.06201	0.023358	-0.0017707	-0.0039995	-0.030809	-0.010298	0.012534	-0.0081019	-0.17322
BML-LCMS18-30.01-566.3235	0.024309	-0.003996	-0.051599	-0.0377	-0.068731	-0.021469	0.020061	0.083948	0.0041108	0.014579	-0.027864	0.03106	0.0025069	0.030458	-0.0078571	0.051347	0.027631	-0.0016203	-0.012907	0.0007153	-0.011658	0.020929	-0.0061948	0.0063005	0.0018481
BML-LCMS18-32.89-576.4537	0.024138	0.033498	-0.050699	-0.011612	-0.059091	-0.025282	-0.014703	0.093849	-0.030734	0.024372	-0.0010495	0.0071225	0.033952	0.028643	0.00074079	0.034421	0.0066634	-0.0091754	-0.025529	0.01657	0.0002485	0.020976	-0.010349	0.016801	-0.00072052
BML-LCMS18-9.85-744.2221	0.024025	-0.026093	-0.053388	-0.0010582	0.071244	0.059265	-0.015898	-0.00062062	-0.05388	-0.0083661	0.012547	0.010901	0.010477	-0.022818	-0.026007	-0.02654	-0.036491	-9.9664e-05	-0.00698	-0.017669	0.0052496	-0.0065711	0.0090911	0.0027312	-0.011729
BML-GCMS8-C-37.470-77.1	0.023772	0.039574	0.045501	0.015495	0.018078	-0.0059384	-0.04601	0.0091449	-0.067052	-0.12924	-0.073653	-0.023811	0.0018858	-0.065742	0.029235	0.026533	-0.082056	-0.055941	-0.029331	0.032322	0.033355	0.041328	0.00025977	0.020273	-0.0085233
BML-LCMS18-26.05-372.2828	0.023659	-0.0089915	-0.058499	-0.033541	0.0020938	-0.048026	0.0064758	-0.12351	0.02624	-0.034257	-0.0017247	-0.0056662	-0.013255	-0.0093565	-0.0034082	-0.0048402	-0.01208	0.0037876	0.010517	-0.0058675	-0.0085308	-0.0074273	-0.0056483	-0.0085082	0.0048414
BML-LCMS18-30.02-583.3477	0.023612	-0.0059526	-0.051838	-0.03705	-0.068002	-0.013619	0.021856	0.088728	0.013836	0.0084558	-0.036947	0.040121	0.0071958	0.034163	-0.016789	0.055473	0.022503	-0.0068557	-0.021924	0.0017518	-0.0124	0.02492	-0.0041276	0.003853	0.0014703
BML-LCMS18-28.73-422.2647	0.023594	-0.035453	-0.057346	-0.03858	-0.010164	0.028745	0.016777	0.048597	0.00048904	0.016267	-0.028196	0.013122	0.0088889	0.020314	0.0011891	0.044283	0.011955	-0.016162	-0.014563	0.00089402	-0.012578	0.026503	-0.011041	-0.00099659	0.005508
Phosphoric Acid	0.02352	0.0030018	0.039198	0.029187	0.010418	0.011319	-0.024256	-0.012364	-0.074853	-0.076176	-0.1003	0.026961	-0.057477	-0.22074	-0.057352	0.15724	-0.076908	0.08328	0.10384	0.055102	-0.028381	0.083967	-0.053377	-0.0035836	-0.025052
BML-LCMS18-32.5-729.3856	0.023402	-0.012191	-0.042266	-0.028581	-0.081202	-0.065046	0.019587	0.054997	-0.054532	0.02591	0.051594	0.0050968	0.00056276	-0.0099789	0.049952	0.025621	-0.0090881	0.02891	0.017927	0.0070848	0.010082	0.0020511	-0.008268	0.019487	0.00036885
BML-LCMS18-26.2-292.1961	0.023357	0.0083137	-0.052188	-0.039642	0.031849	0.075414	-0.02887	0.016647	0.013106	-0.026881	-0.030059	-0.058257	-0.01382	0.0052411	-0.022261	-0.0018424	0.11919	-0.019295	0.039038	-0.073979	-0.074921	-0.050167	-0.019458	-0.081065	0.0050864
BML-LCMS18-35.31-741.5739	0.02313	0.050048	0.030072	0.032308	0.052471	-0.03975	-0.042555	0.012769	-0.011486	-0.034568	-0.019025	-0.062913	0.02022	0.04506	0.01511	-0.022071	0.0065846	0.016918	-0.058147	0.0037723	-0.010232	-0.021218	-0.012539	5.8998e-05	-0.01283
BML-LCMS18-28.42-598.4009	0.023105	-0.037877	-0.057918	-0.043715	-0.0081954	-0.0078748	0.0055363	-0.014193	-0.013533	0.0056256	0.011134	0.009759	0.0017754	-0.0033771	-0.0045893	0.0018307	-0.022186	0.0050481	0.0030013	0.0070643	0.0021585	0.0024677	-0.0069302	0.0032592	-0.00024265
BML-LCMS18-19.19-607.2721	0.022857	-0.018002	-0.020999	-0.014615	-0.10252	-0.079863	0.013914	0.033787	-0.060732	0.034525	0.013886	-0.035966	0.031158	-0.0021539	0.05652	0.018288	-0.026022	-0.0019695	0.0087781	0.032574	0.007353	-0.018605	-0.031327	0.011508	-0.011926
BML-LCMS18-29.81-566.3236	0.022855	0.0054065	-0.050614	-0.035775	-0.072185	-0.021565	0.018077	0.091341	0.00066325	0.021115	-0.032761	0.041677	0.0053686	0.036195	-0.0096118	0.052788	0.03919	-0.0052159	-0.016858	-0.0085533	-0.017786	0.019511	-0.0016709	0.00026122	-0.0026077
BML-LCMS18-19.19-206.1004	0.022851	-0.017641	-0.019795	-0.014454	-0.10517	-0.076991	0.01718	0.041601	-0.05094	0.035416	0.0016558	-0.037152	0.026199	0.0044185	0.050596	0.019968	-0.023379	-0.0072792	0.005939	0.037661	0.0046787	-0.015013	-0.034467	0.015228	-0.010562
BML-LCMS18-19.19-379.1902	0.022699	-0.018196	-0.020267	-0.014929	-0.10455	-0.077316	0.017078	0.039628	-0.0547	0.03312	0.0075892	-0.036491	0.028029	0.0026229	0.052357	0.021532	-0.02142	-0.0024207	0.012728	0.030925	-0.00010106	-0.019776	-0.027552	0.013471	-0.0017953
BML-LCMS18-4.66-514.1702	0.02262	-0.016348	-0.0516	-0.036655	0.068228	0.060742	-0.011557	-0.0034145	-0.011472	0.0075961	-0.027145	0.011978	-0.00087325	0.034933	0.030116	0.06526	0.022123	-0.032671	-0.01511	-0.0067113	0.0069805	0.016921	-0.020128	0.0039484	0.0077497
BML-LCMS18-19.2-378.1845	0.022499	-0.017291	-0.020538	-0.0166	-0.10414	-0.077257	0.017097	0.039883	-0.059155	0.034006	0.011018	-0.034796	0.026894	-0.00060928	0.054728	0.020031	-0.025087	-0.0032798	0.0065528	0.030029	0.0039833	-0.019273	-0.028967	0.017022	-0.015128
BML-LCMS18-24.96-292.2021	0.022344	0.025033	-0.02881	-0.024053	0.065657	0.062892	-0.099367	0.069073	-0.012445	0.048856	0.088153	-0.0078401	0.00089237	-0.031679	0.019837	-0.029869	-0.048703	-0.0056613	-0.0047765	-0.026804	0.0038997	-0.016845	0.021485	0.0012812	-0.01986
Palmitic Acid	0.021893	0.040373	0.01166	-0.032502	0.02597	-0.00019554	0.059316	-0.048842	-0.075716	-0.027226	0.046773	0.17213	-0.038301	0.073313	-0.14879	0.071518	0.017745	0.12642	0.0060068	0.024279	-0.0057344	0.043152	0.013132	-0.023314	-0.028147
BML-LCMS18-31.54-608.2669	0.021882	-0.020889	-0.054671	-0.033048	0.064385	0.06179	-0.012102	-0.0060254	-0.0088783	0.020739	-0.0039207	0.0076568	0.010236	0.017602	0.027809	0.056111	-0.00471	-0.022608	-0.0054721	-0.015592	-0.0053198	0.0087495	-0.0059202	0.0032603	0.018804
BML-LCMS18-37.41-820.5449	0.021851	-0.0040764	-0.063992	-0.021199	-0.033588	-0.074631	0.0020921	-0.010281	-0.062172	0.024671	0.06739	-0.0010205	-0.022001	0.0019263	0.069785	0.027234	-0.0037192	0.047014	0.0064782	0.011463	0.012293	-0.0090327	-0.0071034	0.01622	0.0084885
BML-LCMS18-3.44-372.1444	0.021803	-0.023621	-0.046458	-0.0028912	0.012995	0.043441	-0.0046929	0.087768	-0.13169	0.070181	0.061035	0.018981	0.012765	-0.058362	-0.085376	-0.16496	-0.049851	0.014873	-0.014265	-0.012268	-0.011706	-0.01628	0.018415	-0.010172	-0.035168
BML-LCMS18-9.33-208.1440	0.021797	-0.032996	-0.064514	-0.031378	0.019371	0.0022325	-0.0028207	-0.05703	0.022541	-0.013044	-0.007	0.0065586	0.0033041	0.0085951	0.01559	0.041037	-0.011267	-0.010757	-0.0044019	-0.0045504	-0.0002132	0.0056308	-0.005645	0.0081768	-0.0010863
Psilotinin	0.021704	-0.028434	0.012742	-0.066069	-0.048137	-0.053487	0.033654	0.040319	-0.0082197	-0.026791	-0.048932	0.0090632	-0.0086442	0.05716	0.0041715	-0.032033	0.066552	-0.024071	-0.067255	-0.042637	0.032234	0.097178	-0.006438	0.015502	-0.0042017
BML-LCMS18-25.53-330.2751	0.021391	-0.031974	-0.055642	-0.044583	-0.015647	-0.039711	0.0041807	-0.04908	-0.037103	0.005458	0.043434	-0.012964	0.0010884	-0.017792	0.058378	0.019516	-0.028285	0.014693	0.024486	-0.0058422	0.0090116	-0.0021435	-0.016022	0.012701	0.002971
BML-LCMS18-13.21-558.1688	0.02123	-0.035091	-0.024471	0.049136	0.0054134	-0.033055	-0.029443	-0.086825	0.078545	0.045856	0.0086156	0.050015	-0.043644	-0.044736	-0.11636	-0.034176	0.026586	0.14558	0.10194	0.039795	0.015966	0.055937	-0.055674	0.0067603	-0.010751
BML-LCMS18-31.06-344.2902	0.021214	0.0043913	-0.043095	-0.029954	-0.070019	-0.090908	0.0036323	0.033304	-0.059898	0.019272	0.070303	0.012072	0.013135	-0.012336	0.07062	0.035837	-0.031169	0.031485	0.024805	-0.0041267	0.0067613	-0.0068699	0.0066022	0.02283	-0.016931
BML-LCMS18-25.13-346.2694	0.020611	0.0090686	-0.060799	-0.037446	0.0047057	-0.043934	0.016437	-0.11973	0.025824	-0.031245	-0.024165	0.002374	-0.012775	0.0014862	-0.024794	-0.0057226	0.0077774	-0.0018949	0.0031819	-0.0062075	-0.011051	-0.0042706	-0.013203	-0.016115	0.0094447
BML-LCMS18-26.03-354.2741	0.020509	0.0026655	-0.058643	-0.034899	0.004506	-0.048126	0.016008	-0.13248	0.036089	-0.039031	-0.030508	0.0016827	-0.017031	0.0019928	-0.026327	-0.002789	0.010267	-0.003602	0.002973	-0.0076821	-0.013139	-0.0050122	-0.010757	-0.016185	0.0084045
Mannose1/Galactose1	0.020498	0.048847	0.013289	0.0025993	0.0051486	-0.054599	-0.056956	0.032005	-0.030376	-0.073885	-0.081306	0.049464	-0.085756	-0.18467	-0.068306	0.11905	0.06699	-0.0053153	0.0028949	-0.014089	-0.022572	0.019284	-0.014848	-0.043247	0.0051129
BML-LCMS18-7.90-386.1937	0.019992	-0.027218	-0.065991	-0.028861	0.043893	0.041332	-0.0060777	-0.018894	-0.012712	0.011254	0.0052946	0.010637	0.0054472	-9.9855e-05	-0.013023	0.0062518	-0.018382	-0.006383	-0.0045737	-0.0098955	-0.0044356	-0.00016197	0.0064571	0.008213	-5.7156e-05
BML-LCMS18-10.16-372.1216	0.019975	-0.030884	-0.067494	0.01077	-0.024941	-0.043005	-0.038899	-0.053734	-0.011622	0.0087492	-0.027449	0.019234	-0.011857	0.018426	-0.0090035	-0.02849	-0.0012869	-0.0021978	-0.013841	-0.0030411	0.017328	0.010361	-0.0074448	0.0019711	0.0053178
Linoleic Acid	0.019856	-0.016999	-0.022264	-0.025211	-0.0070556	0.074115	0.014757	0.14367	-0.072675	0.049881	0.037134	0.044342	-0.0010432	-0.02338	-0.16579	-0.1765	-0.05734	0.036	-0.048822	0.010586	-0.0078177	0.0069572	0.041861	-0.03035	-0.047348
BML-LCMS18-9.33-388.2103	0.019815	-0.032993	-0.066495	-0.030269	0.021077	0.0045747	-0.0058728	-0.056516	0.017072	-0.010651	-0.0042652	0.0029087	0.0023842	0.0086981	0.022743	0.045689	-0.0078258	-0.0083672	-0.0053414	-0.0066493	0.003035	0.0054721	-0.001353	0.013486	0.01347
BML-GCMS8-M-68.856-319.2	0.019534	0.061539	0.0018941	-0.01414	0.01093	-0.040169	-0.035054	-0.018039	0.026707	-0.0093446	-0.047635	-0.016565	-0.11066	-0.04103	-0.054056	-0.10182	0.097826	-0.095545	-0.12081	0.032923	0.10083	0.018109	-0.050173	0.0055985	-0.0061521
BML-LCMS18-24.37-758.3832	0.019424	0.060725	-0.02738	-0.031436	-0.015497	-0.054462	-0.028742	0.00646	-0.039094	0.016348	0.04363	-0.013878	0.007106	0.0057896	-0.0031692	-0.023125	-0.06443	0.024437	0.013396	0.018366	-0.0021044	-0.0080062	-0.017289	0.023778	-0.021215
BML-LCMS18-30.08-742.3859	0.019307	0.061024	0.036872	0.016636	0.030245	-0.03455	-0.011181	0.027577	-0.019929	-0.061267	0.0049916	0.027287	0.027332	0.031982	-0.0097474	0.0351	-0.024588	0.030033	-0.017279	-0.006699	-0.0071974	0.011949	0.010065	0.014329	0.0061079
BML-LCMS18-30.1-590.3382	0.019113	-0.031296	-0.064088	-0.041078	0.00092435	0.033365	0.012049	0.041003	-0.022543	0.02446	-0.0007209	0.0071239	0.003289	0.0078638	-0.00037065	0.02117	-0.013593	-0.0083595	-0.011557	-0.004466	-0.0077494	0.016709	0.00069183	0.0023851	-0.0047702
BML-LCMS18-29.09-647.3668	0.018784	-0.035831	-0.052331	-0.050648	0.032841	0.039796	-0.0029729	0.025677	-0.022911	0.028567	1.5304e-05	-0.0025661	0.016252	-0.0048688	0.012149	0.0092446	-0.016289	-0.018071	0.010038	-0.011156	-0.016281	0.019166	-0.022915	-0.0017739	-0.005302
BML-LCMS18-7.05-368.1461	0.018646	-0.023498	-0.045275	0.051469	-0.035655	-0.036449	-0.01416	-0.041945	0.018769	-0.09098	-0.035511	-0.032557	0.0064379	0.058412	-0.15728	0.02062	0.011251	-0.035077	0.0014408	0.02689	-0.024183	0.025461	-0.017659	0.020638	0.011359
BML-GCMS8-C-73.586-454.3	0.018613	0.055601	0.035151	0.016351	0.02347	-0.013894	0.021837	0.003204	-0.07712	-0.11286	-0.061075	-0.023116	-0.029135	-0.059283	0.0031564	0.025883	-0.019712	-0.065299	-0.061586	0.043844	0.057707	0.03049	-0.02004	0.027457	-0.00086644
BML-LCMS18-25.13-328.2609	0.018536	0.012025	-0.058108	-0.036674	0.0031056	-0.048965	0.023228	-0.12938	0.034586	-0.036909	-0.038991	0.005272	-0.016924	0.003047	-0.042773	-0.016128	0.011629	-0.0056382	-0.0044869	-0.0022589	-0.012313	-0.00075246	-0.011857	-0.016589	0.0033527
BML-GCMS8-M-47.092-204.1	0.018518	-0.011242	-0.021345	-0.0082819	0.0089159	-0.039232	0.00096978	-0.12145	0.18048	-0.064982	-0.067238	0.034101	-0.034988	-0.024567	-0.22403	-0.11515	-0.03587	0.063935	-0.022513	0.013158	-0.053455	0.039862	0.0043074	-0.032567	-0.010497
BML-LCMS18-13.01-392.1823	0.018298	-0.028374	-0.065636	-0.018791	0.053817	0.044635	-0.011022	-0.027377	-0.010073	0.0085821	0.0037708	0.0081796	0.00022566	0.011741	0.03356	0.046201	-0.0081067	-0.013674	0.00050266	-0.010547	0.0011593	0.0038146	0.0040524	0.014589	0.0045465
BML-LCMS18-14.92-456.2015	0.018275	-0.028331	-0.066285	-0.019722	0.051514	0.042336	-0.010594	-0.034456	-0.00026507	0.0060705	0.00026925	0.0058319	0.0026692	0.01345	0.020194	0.047286	-0.011861	-0.01647	-0.0047462	-0.011093	-0.0019623	0.0041346	0.0020493	0.0078734	0.021722
Maltose 2	0.018063	0.045525	0.02061	0.010663	0.021123	-0.05071	-0.046643	-0.02701	-0.029981	0.17019	-0.032483	0.061832	-0.0089126	0.13058	-0.0093128	-0.0042718	0.14892	0.011434	-0.025172	-0.070246	-0.014063	-0.042193	-0.017063	-0.039663	0.024725
BML-LCMS18-21.36-398.2076	0.017829	0.069049	-0.016621	-0.016241	-0.011413	-0.045079	-0.026115	-0.021731	-0.048511	0.033934	0.045201	0.012067	0.019602	0.014301	0.0084641	-0.0035702	-0.060958	0.031983	0.034189	-0.001769	-0.013881	-0.0053107	0.015046	0.0060605	0.0062344
BML-GCMS8-M-78.075-361.2	0.017806	0.005678	0.037995	0.016846	-0.025846	0.035262	-0.091261	-0.088311	-0.040245	0.15572	-0.13869	0.036585	0.056823	0.037443	0.0076853	-0.016585	-0.12495	0.012492	0.076374	0.047697	0.0095873	0.07039	0.0063295	0.020169	0.0026476
Dihydro-O-methyl-amentoflavone	0.017651	-0.020727	-0.05435	-0.021657	0.069267	0.072449	-0.014186	0.018191	-0.059231	0.044648	0.047583	0.0037031	0.0080482	-0.022111	-0.030654	-0.03585	-0.044364	0.014276	-0.0086456	-0.012009	0.00079718	-0.0013356	0.0071579	-0.0065388	-0.0040978
BML-LCMS18-24.86-368.252	0.017575	-0.0022362	-0.062514	-0.041396	-0.0072218	-0.06303	0.0037409	-0.076631	-0.025246	0.00628	0.049203	-0.010391	-0.01466	-0.047623	-0.027673	-0.085703	-0.052893	0.028684	0.0086847	0.023826	0.014434	-0.01602	-0.038752	0.0053404	-0.029594
BML-LCMS18-14.91-438.191	0.017266	-0.031305	-0.067883	-0.018771	0.045109	0.035139	-0.0092926	-0.039991	0.0043175	0.0031425	0.0022969	0.0062756	0.0010107	0.012381	0.021268	0.045294	-0.012932	-0.01503	-0.0022862	-0.0056279	-0.0048178	0.0048076	0.0028272	0.013091	0.021725
BML-LCMS18-15.67-458.2156	0.017261	-0.025538	-0.070771	-0.018919	0.046232	0.040407	-0.011315	-0.023284	-0.012052	0.013417	0.0066814	0.0077416	0.0095844	0.0032333	-0.0011915	0.019958	-0.015702	-0.00936	0.0014918	-0.011541	0.0030477	0.0013545	0.0028357	0.007145	0.0050253
BML-LCMS18-8.05-362.1850	0.017179	-0.036055	0.042319	0.049336	-0.026884	-0.049566	0.00036271	0.041395	-0.062254	-0.11175	-0.030145	-0.0090936	0.016266	-0.01551	-0.039348	0.024659	0.023176	0.0038067	-0.022582	-0.011044	0.017191	-0.016289	-0.012515	0.030134	-0.005138
BML-LCMS18-8.33-308.1266	0.016986	-0.030415	0.018978	-0.068843	-0.060732	-0.015528	0.016154	0.057715	0.0035598	-0.0073374	-0.084629	-0.0051417	0.0011171	0.051488	-0.00063847	-0.023562	0.044817	0.013216	-0.023486	0.06446	0.037035	-0.016561	-0.004409	-0.010585	-0.00027425
BML-LCMS18-23.7-414.2052	0.016907	-0.012661	0.0028503	-0.055368	-0.071132	0.022766	-0.0010898	-0.063717	-0.11527	-0.019044	0.1246	-0.055824	0.056036	0.013456	0.019866	0.023295	0.064049	0.062024	0.011315	0.017569	0.028234	0.052761	0.14875	-0.14455	0.0032212
BML-LCMS18-8.35-586.1505	0.016607	-0.032914	-0.019991	-0.044854	-0.080433	-0.08121	0.036032	0.0043026	0.033705	-0.028796	-0.038336	-0.002943	0.0047686	-0.0019364	-0.034666	-0.048619	-0.0054515	0.0062884	-0.00088949	0.052061	-0.0019096	-0.009922	-0.0092126	-0.019099	-0.025663
BML-LCMS18-22.7-212.1405	0.016506	-0.037812	-0.018933	-0.042448	-0.082147	-0.019388	0.042366	0.10358	0.0041318	0.017567	-0.04873	0.00915	0.0084238	0.027076	-0.0047461	0.028716	0.040133	0.00022904	-0.011405	0.023189	-0.0037649	0.0091814	-0.013942	0.0031401	-0.0072058
BML-LCMS18-30.08-758.3804	0.016432	0.064904	0.031734	0.01303	0.019664	-0.019221	0.021519	-0.02007	-0.080616	-0.019254	-0.077155	0.027034	0.0041033	0.036357	-0.036384	0.018754	0.009634	0.033222	0.011393	0.025141	0.0091871	0.043767	-0.032789	0.0051875	-0.007539
BML-LCMS18-22.67-180.1125	0.016388	-0.037495	-0.021023	-0.044628	-0.079325	-0.016871	0.039452	0.10314	0.0044009	0.021281	-0.050422	0.011587	0.0057757	0.030518	-0.0027653	0.030516	0.041999	-0.0037307	-0.016077	0.013121	-0.0068414	0.012499	-0.0088215	0.0095891	0.002022
BML-LCMS18-28.55-758.381	0.016387	0.072075	0.011736	-0.005312	0.008172	-0.0027213	0.043637	-0.035477	-0.053137	0.00087587	-0.050509	0.016412	0.034651	0.068988	-0.035441	-0.015664	-0.042592	0.024269	0.011627	0.03148	-0.00092258	0.036075	-0.013512	0.020543	-0.0077763
BML-LCMS18-24.86-328.2612	0.016339	0.0024313	-0.060893	-0.040969	-0.0084333	-0.071203	0.0065072	-0.083836	-0.02495	0.0017594	0.037561	-0.0049353	-0.017564	-0.04638	-0.034812	-0.086994	-0.059698	0.025242	0.0033567	0.030701	0.020212	-0.010061	-0.033389	0.0097031	-0.011086
BML-LCMS18-3.23-405.1544	0.016143	-0.029669	-0.066088	0.02055	-0.021623	-0.054833	0.01114	-0.017283	-0.071257	-0.024147	0.0079132	0.005354	0.010053	-0.046592	0.017968	-0.081176	-0.031124	0.016197	0.03276	0.0051016	-0.066284	-0.018344	-0.05569	-0.031938	0.067281
BML-LCMS18-15.67-210.1628	0.01576	-0.026428	-0.072072	-0.018781	0.044032	0.039037	-0.012123	-0.024017	-0.0077485	0.0088216	0.0026611	0.0054138	0.0022476	0.0068358	-0.00048421	0.021476	-0.014862	-0.0095985	0.0019594	-0.013094	-0.0036738	0.0011329	0.0089459	0.0068146	0.010841
BML-LCMS18-29.63-623.3647	0.01556	-0.022273	-0.051461	-0.071317	0.0095485	0.010481	-0.016359	0.030201	0.0025383	0.015199	-0.0096612	-0.01698	0.018638	-0.0084045	0.040814	0.025146	-0.0070864	-0.024767	0.021892	-0.015932	-0.021155	0.020525	-0.019502	-0.0073233	-0.0075848
BML-LCMS18-3.27-388.1275	0.015504	-0.033681	-0.063065	0.0091694	-0.030993	-0.057057	-0.0036891	-0.01792	-0.090064	0.0073236	0.03343	0.0094081	-0.019101	-0.034609	0.00055427	-0.063216	-0.068554	-0.0061839	0.063502	-0.046455	0.0021632	-0.034318	-0.020522	-0.0053041	-0.032816
BML-LCMS18-13.84-372.2148	0.015227	-0.01125	-0.071219	-0.027387	0.055901	0.043311	-0.019861	-0.0085375	-0.032419	0.022037	0.0027754	0.012291	-0.0012642	0.0055982	0.0044919	0.015872	-0.0036967	-0.0087113	-0.0037227	-0.01329	0.0063275	0.0046316	-0.00011758	0.0051154	-0.0017608
BML-LCMS18-8.40-388.2097	0.015158	-0.0059931	-0.075773	-0.028542	0.043603	0.031409	-0.016427	-0.014602	-0.015821	0.0067841	-0.011399	0.018099	0.011576	0.0017836	-0.044572	-0.02236	0.0026986	-0.0066028	-0.0034957	-0.015839	-0.014285	-0.0073939	0.0053179	-0.0077978	-0.018273
BML-LCMS18-12.62-520.1940	0.014902	-0.039231	0.0046184	0.067897	-0.057245	-0.051887	-0.022291	-0.038581	-0.024856	0.034849	0.016511	0.040337	-0.00086166	0.024416	0.013367	-0.021151	-0.0099733	-0.021342	0.0028347	0.0071687	0.0028744	0.0011262	-0.0079506	0.0050389	-0.0070556
BML-LCMS18-10.18-342.1120	0.014895	-0.030728	-0.072193	0.0029082	-0.027025	-0.041069	-0.033301	-0.053275	-0.00051238	0.0057937	-0.019358	0.02452	-0.017517	0.010955	-0.022455	-0.022231	-0.001242	0.0056381	-0.013527	0.0027581	0.0067966	0.010369	-0.01256	0.002923	-0.0090622
BML-LCMS18-10.16-342.1125	0.01488	-0.03128	-0.071968	0.0026991	-0.02698	-0.040851	-0.03239	-0.053304	-0.0011763	0.0066288	-0.020925	0.023323	-0.019885	0.012058	-0.02241	-0.02453	-0.00054403	0.0054511	-0.0098509	0.0017961	0.0053398	0.0092759	-0.012073	0.0058767	0.010343
BML-LCMS18-28.23-774.3747	0.01423	0.068659	0.023378	0.0036694	0.019264	-0.025713	-0.026641	0.01933	-0.019867	-0.053273	-0.011606	0.05546	0.063739	0.0015473	-0.02472	0.078172	-0.087829	0.06053	0.041813	-0.015168	-0.062566	0.014241	0.039607	0.0025949	0.0055112
BML-LCMS18-12.62-340.1334	0.014157	-0.039816	0.0053867	0.059811	-0.055356	-0.060915	-0.047918	-0.05072	-0.025035	0.070562	-0.029953	0.036226	-0.00079533	0.02696	0.012588	-0.0073841	-0.029032	-0.022685	0.0016954	-0.023505	0.015168	-0.039239	0.038951	0.0043743	0.016687
BML-LCMS18-11.83-704.2296	0.01406	-0.035814	-0.061924	0.0020654	0.057488	0.052719	-0.016189	-0.0036599	-0.073291	-0.014334	0.010476	0.0061337	0.0030359	-0.020874	-0.010652	-0.021794	-0.020554	0.0057549	0.0021154	-0.0035863	0.0019235	-0.0023254	-0.01687	0.012633	-0.0052297
BML-LCMS18-25.01-310.1547	0.013786	0.070168	0.026417	0.0040335	0.01479	-0.026356	-0.031104	0.0054147	0.024953	0.067383	0.046904	0.03517	0.023609	0.066584	-0.01832	0.01598	-0.012315	0.031746	0.017117	-0.012119	-0.024326	-0.011386	0.011679	0.0010998	0.001797
BML-LCMS18-13.85-210.1592	0.013666	-0.0043965	-0.073435	-0.032497	0.048775	0.041462	-0.019181	-0.0084104	-0.030264	0.021947	0.00048642	0.0066782	-0.010155	0.0041826	0.0067813	0.013492	0.009199	-0.0088975	-0.010148	-0.007342	0.0090712	0.010303	-0.0060125	0.0037316	-0.0022918
BML-LCMS18-15.39-458.2136	0.013445	0.022553	-0.070676	-0.025318	0.050988	0.028973	-0.028918	-0.024207	-0.044017	0.018479	-0.02072	0.0098763	0.0075392	0.015684	-0.025474	-0.0060128	0.040459	-0.00080166	0.001858	-0.02826	-0.0065033	0.0031502	0.00078358	-0.02947	0.0075386
BML-LCMS18-41.34-685.1939	0.013423	0.059509	0.0067499	-0.0079773	0.0038571	-0.049984	-0.029313	-0.012623	-0.018233	-0.11724	0.033783	-0.035233	0.066906	0.18469	0.060749	-0.10055	-0.030659	0.046812	-0.035203	-0.0048292	0.032094	0.0033238	0.0021246	0.018559	-0.0063506
BML-LCMS18-41.34-683.1958	0.013368	0.059272	0.0068546	-0.0077466	0.00389	-0.050032	-0.029123	-0.012517	-0.017521	-0.11855	0.033497	-0.036541	0.067786	0.18537	0.060416	-0.10262	-0.030708	0.047238	-0.034972	-0.005042	0.030147	0.0025442	0.0026233	0.016763	-0.0034822
BML-LCMS18-4.50-304.1768	0.01332	-0.036686	-0.028836	-0.036671	-0.094169	-0.038559	0.039482	0.06938	0.0083162	-0.0041409	-0.029664	0.018406	0.0022992	0.0055163	-0.033938	-0.0079519	0.016611	-0.0012211	0.0017405	0.01439	-0.0048055	0.034728	-0.013877	0.0010984	-0.0054873
BML-LCMS18-30.77-478.2374	0.013275	0.020447	-0.048373	-0.037597	0.027007	0.0073412	-0.06753	-0.073808	0.14839	-0.073247	-0.063812	-0.032824	-0.057578	-0.0053426	-0.013907	-0.023731	0.016897	-0.060866	-0.047989	0.027133	0.036808	0.044165	-0.03628	0.00029211	0.011362
BML-LCMS18-15.51-456.2017	0.013245	-0.024652	-0.075983	-0.014827	0.041027	0.024181	-0.016503	-0.039492	0.006181	-0.0030705	0.0021347	0.013987	0.010753	0.0022245	0.0026827	0.024933	-0.0082148	-0.0083576	0.00051698	-0.0062519	-0.0014584	0.0017308	0.0043324	0.018401	-0.0053215
BML-LCMS18-25.06-216.1396	0.013045	0.072905	0.023844	0.00030451	0.013904	-0.023306	-0.022039	0.0016577	0.018712	0.053396	0.0395	0.038979	0.02967	0.05848	-0.011198	0.0071316	-0.0081601	0.032669	0.011868	-0.022502	-0.024038	-0.0054825	0.023391	0.003907	0.0030397
BML-LCMS18-2.52-330.096	0.013033	-0.023919	0.042001	0.057686	-0.034037	-0.062559	-0.063149	-0.0080544	-0.0060939	0.075357	-0.017046	-0.014408	-0.0087691	0.010357	-0.039976	-0.0068434	0.052194	-0.10608	-0.071621	0.011243	-0.057565	-0.0496	0.077647	0.0088818	0.00069567
BML-LCMS18-24.37-380.1985	0.012438	0.063396	-0.028179	-0.032331	-0.01455	-0.050696	0.0058578	-0.022292	-0.071633	0.016241	0.052799	0.0059512	0.019128	-0.004898	0.00041702	-0.025135	-0.053176	0.041385	0.038345	-0.0041167	-0.017207	-0.020826	0.0076666	0.0069499	-0.013704
BML-LCMS18-25.94-364.2035	0.012433	-0.039866	-0.068169	-0.030419	0.0083503	0.022753	0.015405	0.0010226	0.0081427	0.013007	-0.035804	-0.0098617	0.0077909	0.029054	0.0041875	0.067084	0.0046168	-0.020573	-0.010918	0.018586	-0.014114	0.00088135	-0.040037	0.0061631	0.00071471
BML-LCMS18-36.47-793.5678	0.012057	-0.0089025	-0.063906	-0.043601	0.068246	0.034375	-0.013673	-0.0097276	-0.033054	0.026741	-0.026767	0.016408	0.012461	0.0018146	-0.01147	0.0026975	-0.0049344	-0.0015378	-0.022148	0.0062264	0.0082934	0.00051963	-0.020943	-0.010608	-0.00025124
BML-LCMS18-40.33-609.1764	0.012017	0.034671	0.029719	-0.0058491	-0.046922	0.056658	-0.093356	-0.099991	-0.017865	-0.088899	0.036007	-0.078498	0.021865	0.11308	0.078519	-0.11051	-0.033293	0.061	-0.0040507	-0.011215	0.02631	-0.020346	-0.017028	0.01763	-0.0034897
BML-LCMS18-40.33-611.1755	0.011998	0.035066	0.029469	-0.0059062	-0.047281	0.055777	-0.092243	-0.10154	-0.020297	-0.088903	0.037996	-0.076825	0.02207	0.11237	0.078745	-0.10725	-0.032476	0.062599	-0.0092171	-0.011681	0.027857	-0.021345	-0.017161	0.021523	-0.012349
BML-LCMS18-36.47-798.5252	0.01197	-0.0087697	-0.063955	-0.043766	0.068113	0.034516	-0.012964	-0.0097199	-0.033134	0.026247	-0.026134	0.016012	0.013164	0.0022934	-0.011936	0.0027527	-0.0049727	-0.0020007	-0.022882	0.0058726	0.0074188	-2.8107e-05	-0.020515	-0.010666	0.0029442
BML-LCMS18-8.33-148.0553	0.011495	-0.039539	0.011214	-0.062162	-0.054971	-0.049868	0.048523	0.065441	0.015896	-0.0088602	-0.078442	-0.0097229	0.017911	0.051312	-0.0014479	-0.031693	0.043876	-0.015711	-0.031134	0.047521	0.025222	0.0068801	-0.019486	-0.0058542	-0.0012916
BML-LCMS18-24.37-397.2226	0.011198	0.063143	-0.028601	-0.032449	-0.016895	-0.055183	0.0059697	-0.020187	-0.072629	0.015559	0.050456	0.0091561	0.019664	-0.0029016	0.001938	-0.016798	-0.04686	0.038202	0.036034	-0.0084443	-0.020575	-0.021931	0.01081	0.0040502	-0.01166
BML-LCMS18-9.72-520.1948	0.011151	-0.026685	-0.062512	-0.0036165	-0.061206	-0.080692	-0.0072725	-0.045793	0.0081421	-0.018281	0.013454	0.014497	-0.0059372	-0.01168	-0.0012435	-0.01141	-0.029819	0.0089029	-0.0029713	-0.023322	-0.0013736	-0.019357	0.020085	-0.0043213	-0.0025265
BML-LCMS18-10.25-196.1074	0.011086	0.03308	-0.050922	-0.04598	0.046956	0.044779	-0.065421	0.035827	-0.027372	0.018424	0.039449	-0.0037863	-0.023562	-0.040066	-0.017044	-0.077689	-0.027939	-0.0024975	-0.011818	-0.0051418	0.018559	-0.0040812	0.0041692	-0.012109	-0.0040097
BML-LCMS18-36.47-776.5409	0.010618	-0.0084916	-0.064696	-0.04447	0.067966	0.031228	-0.013632	-0.010991	-0.030922	0.024231	-0.032127	0.01266	0.013249	0.0024937	-0.010532	0.0019498	-2.1845e-05	-0.00042314	-0.021175	0.0071098	0.0089211	0.001813	-0.023823	-0.01117	-0.0058161
BML-LCMS18-12.95-551.2003	0.01048	-0.015106	-0.018859	0.010016	-0.043459	0.039542	-0.098952	-0.098223	-0.059404	0.13123	-0.17557	0.053423	0.081655	0.035443	-0.014894	-0.040583	-0.14576	0.0049996	0.094897	0.060808	0.0034081	0.10397	0.0080333	-0.010452	-0.012752
BML-LCMS18-3.89-428.2021	0.010478	-0.037561	-0.069876	-0.0083768	0.03511	0.020422	-0.0055493	-0.060819	0.028591	-0.011288	-0.016508	0.01313	0.00093593	0.016898	0.044986	0.063489	-0.0053838	-0.010623	0.0099875	-0.014021	0.02273	-0.030578	-0.019309	0.012909	0.012165
BML-LCMS18-12.38-544.1923	0.010068	-0.038661	0.015491	-0.045915	-0.078359	-0.064188	0.032307	0.05793	0.0099655	0.067871	-0.057544	-0.0063211	0.020999	-0.034688	0.003653	-0.024325	0.021977	-0.058838	0.062762	0.026201	-0.022084	0.055674	0.013929	-0.078401	0.0064518
BML-LCMS18-19.25-995.7717	0.0099621	0.015525	0.0094162	-0.020468	-0.1241	0.069335	-0.053172	-0.034313	-0.047554	0.0041066	-0.036838	0.00051249	0.023518	-0.035045	0.0049955	0.031719	-0.012042	0.019455	0.0046437	0.030237	0.016999	0.027902	-0.038489	-0.0071957	0.0096426
BML-LCMS18-9.71-555.2310	0.0099175	-0.027361	-0.061044	-0.0011734	-0.067055	-0.082282	-0.0061391	-0.038061	0.0032716	-0.015366	0.019982	0.0080655	0.0030056	-0.01155	0.0049752	0.0035413	-0.022558	0.011662	-0.0019744	-0.012578	0.0098176	-0.018944	0.0080779	6.1578e-05	0.0043317
BML-LCMS18-28.24-628.3227	0.0098013	-0.047698	-0.046907	-0.057663	0.0037759	0.0086721	0.0015509	0.017184	0.010358	0.012217	-0.031749	-0.024799	0.022902	0.011233	0.037511	0.066942	0.019029	-0.035738	0.019391	-0.006811	-0.017661	0.054032	-0.033323	-0.012603	-3.444e-05
BML-LCMS18-15.51-208.1436	0.0096147	-0.028579	-0.078399	-0.014716	0.022624	0.004387	-0.018331	-0.048384	0.020683	-0.012577	-0.0079013	0.0098943	-0.0034737	0.0086706	0.00031113	0.030105	-0.0044336	-0.0031735	0.0062819	-0.017126	-0.007787	0.0053081	0.024447	0.013193	-0.013958
BML-LCMS18-15.24-456.2011	0.0090357	-0.035575	-0.072929	-0.0083028	0.035708	0.032188	-0.008604	-0.043994	0.015015	-0.0037116	-0.0028857	-0.00071272	0.0020131	0.015404	0.014268	0.053887	2.468e-05	-0.018155	0.0020104	-0.00012512	0.0085732	0.0071658	0.0073757	0.030072	-0.0049317
BML-LCMS18-25.9-254.2209	0.008639	0.075547	-0.004787	-0.022267	0.0041295	-0.047586	-0.028223	0.017353	-0.015758	-0.00037921	0.027596	0.022307	0.018262	0.0048901	-0.0022137	0.0030645	-0.020187	-0.010499	-0.010847	-0.010503	-0.012792	-0.020505	0.00873	0.0078145	-0.0011367
BML-LCMS18-18.64-882.689	0.0080319	0.015585	0.011183	-0.023175	-0.12426	0.076565	-0.049979	-0.029053	-0.03292	-0.0023227	-0.019614	-0.0012316	0.014347	-0.024191	0.0057342	0.022391	0.0050476	0.010133	-0.010765	0.022546	0.016106	0.010977	-0.03007	-0.010521	0.0015462
BML-LCMS18-3.90-406.2216	0.0078298	-0.039206	-0.069851	-0.0058033	0.038746	0.024543	-0.0081909	-0.059038	0.017983	-0.0078643	-0.0033917	0.0064298	-0.0038868	0.019434	0.033444	0.060179	-0.0055593	-0.022428	0.013792	-0.010791	0.002427	0.0059499	-0.00030977	0.022919	0.010949
BML-LCMS18-17.38-785.6004	0.0074689	0.014916	0.018268	-0.019743	-0.11524	0.094659	-0.05753	-0.026104	-0.01493	0.0061493	-0.039921	0.0034114	0.003773	0.0047845	-0.004204	0.0053111	-0.0025722	0.017355	-0.007575	0.0027129	-0.0050906	-0.0028853	-0.01315	0.0084532	0.0079264
BML-LCMS18-27.97-586.3113	0.0074038	-0.0075474	-0.055136	-0.058018	0.0093232	0.073664	0.046905	0.042528	-0.048365	0.04551	-0.014119	-0.013081	-0.01902	0.0094477	-0.0044923	0.028675	0.0082502	0.026783	-0.076008	0.050168	0.083772	0.0032333	0.072825	0.0013506	0.004731
BML-LCMS18-27.1-330.2743	0.0072736	0.031748	-0.043814	-0.074214	-0.017627	-0.0082178	-0.010461	0.035746	-0.03325	0.021528	0.01748	-0.030714	-0.016385	-0.046092	0.018102	-0.063981	-0.0088077	0.008241	0.017349	-0.023758	0.02156	0.040086	0.028872	-0.013847	-0.016128
BML-LCMS18-2.38-402.1546	0.0071465	-0.051578	-0.046739	-0.011281	0.027658	0.051323	-0.01292	-0.027305	-0.084807	-0.046572	-0.0025341	0.084432	-0.015624	0.081477	0.035729	0.048628	0.062804	-0.021003	0.026326	-0.10942	0.0015553	0.07346	0.0079714	0.060186	-0.097952
BML-LCMS18-33.25-284.271	0.0070016	0.045035	-0.060616	-0.018569	0.052607	0.018433	-0.046544	-0.018556	-0.017981	0.024484	0.0037081	-0.021172	-0.016729	0.030948	-0.0057795	0.0078432	0.062598	-0.016487	-0.038358	0.0089374	0.028158	0.03604	-0.02902	-0.0091129	0.0088962
BML-LCMS18-17.67-914.6752	0.0069978	0.017385	0.017831	-0.020079	-0.11566	0.09449	-0.053751	-0.02035	-0.0098762	0.0042627	-0.038382	-0.0051294	0.0020949	0.0044051	-0.0047359	0.0016147	0.0044225	0.014099	-0.0034924	0.0035858	-0.011671	-0.0057858	-0.014963	0.0038692	0.0023631
BML-LCMS18-16.11-688.5103	0.006871	0.015298	0.018712	-0.019765	-0.11343	0.097433	-0.060166	-0.020962	-0.0090728	0.0055477	-0.041847	0.0049936	-2.971e-05	0.011316	-0.0081201	0.002807	0.0023075	0.017461	-0.017135	0.00011118	-0.0043528	-0.0024792	-0.014551	0.012202	-0.0019562
BML-LCMS18-3.31-524.1501	0.0068673	-0.060741	-0.044315	-0.013198	0.024384	0.033265	-0.0060047	-0.029386	-0.015421	-0.055684	0.0039837	0.060077	0.033497	-0.02651	0.01637	0.027037	0.019753	-0.060173	0.078839	0.086167	0.099517	0.00037065	0.063371	0.079333	-0.035103
BML-LCMS18-31.29-606.4103	0.0068665	0.037374	-0.071902	-0.025695	0.011698	-0.010428	-0.040125	0.020382	-0.010085	0.019164	0.022146	-0.016331	-0.043709	0.02186	0.0056314	0.020705	-0.042403	-0.030879	-0.017953	0.017203	0.044936	0.043569	0.0040413	0.052831	0.0080612
BML-LCMS18-36.41-837.5613	0.0068592	-0.024188	-0.071522	-0.019219	0.038935	0.0086228	-0.078709	0.0052446	0.051948	-0.010773	-0.052708	-0.056976	0.0097498	0.0030756	0.0046564	0.032313	0.018477	0.014319	-0.043101	-0.0044205	-0.028437	-0.0081772	0.022306	-0.035016	0.012281
BML-LCMS18-15.39-581.4119	0.0066326	0.019302	0.017045	-0.020585	-0.11199	0.098998	-0.055841	-0.024766	-0.0035919	0.0032326	-0.035157	-0.014326	-0.0032811	0.0043716	0.0008122	-0.0042753	0.0021467	0.01287	0.0010583	-0.0045673	-0.017604	-0.013349	-0.012092	0.010504	-0.0026171
BML-LCMS18-28.54-774.377	0.0063842	0.078189	0.0066728	-0.010598	0.012407	-0.027025	0.012811	-0.0025733	-0.028601	-0.026755	-0.014686	0.028487	0.035189	0.04792	-0.027952	0.01966	0.013417	0.029574	0.020437	-0.030941	-0.052857	-0.017611	0.020639	-0.01652	-0.003119
BML-LCMS18-11.04-355.2446	0.0063618	0.01875	0.019111	-0.019574	-0.10983	0.099349	-0.062874	-0.029112	-0.0054626	0.006555	-0.03854	-0.0077007	-0.0028498	0.0086757	-0.00036246	-0.0052087	-0.0029874	0.012968	0.0037929	-0.0069216	-0.015836	-0.013021	-0.0078799	0.013928	0.019138
BML-LCMS18-18.8-757.6042	0.0063225	0.013169	0.017339	-0.023116	-0.11793	0.092561	-0.053056	-0.01934	-0.015102	-0.0042836	-0.027159	0.012918	-0.0053176	0.0096556	-0.010433	0.011416	0.010863	0.018575	-0.022706	-0.0018922	-0.00058979	-0.0070162	-0.013738	0.016524	3.0776e-05
BML-LCMS18-25.94-363.1956	0.0063141	0.077332	-0.0057953	-0.020906	0.0031462	-0.03955	0.0042972	-0.0043221	-0.028938	0.00094813	0.023121	0.023642	0.024933	0.012155	-0.013561	0.0040362	-0.0017174	0.001916	0.0063343	-0.029836	-0.037931	-0.035428	0.026878	-0.0084148	-0.0014152
BML-LCMS18-21.74-326.1535	0.0061771	0.074593	-0.0076757	-0.024527	0.0089425	-0.031721	0.039502	-0.022103	-0.022209	0.00064258	0.03453	0.012343	-0.018343	-0.0057939	-0.021383	0.0606	-0.0053843	0.073038	0.053366	0.024416	-0.015425	0.016254	-0.039058	0.022761	0.0033692
BML-LCMS18-10.16-569.2103	0.0061584	-0.030232	-0.062053	0.0081401	-0.062784	-0.071427	-0.01302	-0.053492	0.023203	-0.01864	-0.018272	0.010552	0.0083157	-0.011099	-0.053654	-0.047373	0.011223	0.015617	-0.0099282	0.0060794	0.032668	0.013516	-0.014359	0.0052786	-0.013344
BML-LCMS18-34.65-390.2756	0.0061015	0.008479	-0.051152	-0.062356	0.015405	0.029452	0.030548	-0.10474	-0.096813	0.0076672	0.013439	-0.001636	-0.027168	0.01351	-0.040592	-0.040803	0.044604	-0.00047004	-0.036348	0.0016683	-0.026701	0.016682	-0.047776	0.0035539	-0.0063119
BML-LCMS18-30.62-742.3852	0.0059634	0.077698	0.010656	-0.0080981	0.017261	-0.036202	-0.018469	0.02444	0.0017972	-0.0097583	0.010174	0.045507	0.025524	0.032328	-0.012561	0.028717	-0.017897	0.011597	-0.018338	-0.0084634	-0.0039985	0.0094221	0.016946	0.01373	0.004559
BML-LCMS18-18.07-666.5026	0.0059411	0.019192	0.017018	-0.022608	-0.11281	0.097569	-0.054196	-0.025875	-0.0054101	-0.0048371	-0.024452	-0.011915	-0.0097739	0.0021618	0.00097062	-0.00081941	0.0081201	0.01385	-0.0022035	-0.008404	-0.015964	-0.019492	-0.011196	0.010615	0.010013
BML-LCMS18-12.64-136.0535	0.0058708	-0.03324	0.013698	0.060173	-0.071965	-0.078943	-0.041307	-0.031946	-0.0058866	0.05477	-0.016049	0.043326	0.0068284	0.01518	-0.025214	-0.022054	-0.027455	-0.0049712	-0.015104	0.0026077	0.023572	0.0021875	0.027003	0.0087363	-0.01021
BML-LCMS18-36.84-446.3756	0.005808	-0.0046875	-0.072135	-0.038033	0.052268	0.02666	-0.050112	-0.011239	-0.017732	0.014674	0.047425	-0.0065303	-2.314e-05	-0.015234	0.025516	0.011652	-0.048537	-0.013054	0.018582	0.0075584	-0.0044362	-0.010318	0.024761	0.021149	-0.0048369
BML-LCMS18-25.95-536.2984	0.0058021	0.077517	-0.0062156	-0.021203	0.0048738	-0.037793	0.0038989	-0.0054194	-0.027656	0.00051604	0.017419	0.025552	0.025354	0.012226	-0.017755	0.0051814	-0.0038039	0.0011509	0.0071931	-0.028735	-0.040446	-0.03295	0.025567	-0.0069042	0.0058171
BML-LCMS18-17.16-553.4175	0.0057127	0.019774	0.017248	-0.023487	-0.11165	0.098459	-0.054048	-0.025817	-0.0034931	-0.0063508	-0.020551	-0.014092	-0.010649	0.0021209	0.0010009	-0.00094484	0.0098546	0.01365	-0.004828	-0.0081049	-0.015165	-0.020529	-0.0098151	0.012797	0.0018901
BML-LCMS18-10.65-371.2409	0.0056712	0.017042	0.018288	-0.02192	-0.10866	0.10111	-0.068036	-0.024122	-0.0024585	-0.0020367	-0.033711	0.001625	-0.011091	0.013192	-0.0086002	-0.0043274	0.0094417	0.017526	-0.022394	-0.012928	-0.001972	-0.013785	-0.015682	0.025656	0.0031011
BML-LCMS18-4.77-258.1552	0.005666	0.021956	0.018506	-0.022537	-0.10659	0.10238	-0.057003	-0.027353	0.0070901	-0.0028409	-0.02556	-0.021954	-0.015068	0.0058258	0.0066999	-0.014113	0.005923	0.011321	0.0028791	-0.014582	-0.022643	-0.027466	-0.0075187	0.01755	0.0034995
BML-LCMS18-15.87-440.3334	0.0056515	0.018548	0.017147	-0.022889	-0.11256	0.097947	-0.056824	-0.023848	-0.0046302	-0.0051961	-0.025398	-0.007949	-0.0098804	0.0055776	-0.002904	0.00097021	0.010212	0.013517	-0.0055706	-0.0093017	-0.010807	-0.019852	-0.011901	0.013689	0.0041854
BML-LCMS18-17.92-769.6051	0.0055813	0.016328	0.014814	-0.024837	-0.1183	0.088909	-0.055206	-0.028556	-0.019289	-0.0086148	-0.017034	0.0022937	-0.0038251	-0.0055769	0.0003693	0.012949	0.008577	0.013925	-0.0093597	0.0082661	0.0048857	-0.0033583	-0.017163	0.0027143	0.0014982
BML-LCMS18-16.98-801.594	0.0055015	0.017557	0.017882	-0.021606	-0.11309	0.098008	-0.057216	-0.028136	-0.01041	-0.0055006	-0.023945	-0.0033504	-0.0037964	-0.0024046	-0.0015005	0.0035305	0.0092074	0.014027	-0.014273	0.00791	0.0037771	-0.0060063	-0.017633	0.0017424	-0.0058078
BML-LCMS18-15.78-565.4194	0.0052914	0.017262	0.015751	-0.024484	-0.11564	0.092947	-0.058603	-0.022019	-0.010626	-0.0084369	-0.020505	0.0014126	-0.015806	0.0056845	-0.0018288	0.0056122	0.012351	0.012959	-0.011765	-0.0022506	-0.00052595	-0.011956	-0.010861	0.016466	0.00022376
BML-LCMS18-16.37-748.2322	0.0052363	0.04994	-0.038714	-0.03853	-0.010441	-0.049997	-0.059611	-0.037608	0.10839	-0.062266	-0.012392	0.027533	0.016766	-0.01955	-0.049723	-0.01464	-0.05099	-0.01146	-0.010948	-0.023107	-0.046316	-0.0072835	0.051096	-0.018842	0.0028497
BML-LCMS18-10.17-552.1840	0.005206	-0.027965	-0.061172	0.013738	-0.038267	-0.057423	-0.035297	-0.061218	0.013805	0.012941	-0.058942	-0.0099497	-0.065079	0.067242	0.020844	0.078001	-0.035221	0.02847	-0.13366	-0.02312	-0.070082	0.023373	-0.092295	-0.17327	-0.0050756
BML-LCMS18-32.4-364.2604	0.0051832	-0.071452	-0.038851	-0.0094992	0.024195	0.014629	0.010837	0.0060853	-0.027408	0.0010091	0.015057	-0.0069159	0.020893	0.026355	8.0549e-05	-0.023147	0.0048803	0.0057007	-0.016973	-0.0037951	-0.008113	0.0066585	0.006583	0.017914	-0.018102
BML-LCMS18-13.96-452.335	0.0051554	0.016697	0.015538	-0.024692	-0.1162	0.093867	-0.054656	-0.017174	-0.0075636	-0.010835	-0.019482	0.0012013	-0.018976	0.0090533	-0.0051381	0.0057903	0.017789	0.015275	-0.016364	-0.012397	-0.0068084	-0.018862	-0.0096848	0.025745	0.00057061
BML-LCMS18-18.64-904.6693	0.0051457	0.03027	0.010037	-0.022532	-0.11181	0.085725	-0.045194	-0.038986	-0.013667	-0.00932	-0.0058992	-0.047269	0.006735	-0.037415	0.02338	0.0019297	0.0050129	0.0092204	0.014545	0.011301	-0.0056441	-0.010922	-0.03513	-0.011891	-0.0090761
BML-LCMS18-36.41-842.5185	0.0051202	-0.025049	-0.073008	-0.013273	0.030524	-0.00060769	-0.08536	0.014147	0.045767	-0.0097051	-0.046464	-0.06266	0.014383	0.00024978	0.010433	0.033899	0.022546	0.025401	-0.050391	-0.0029874	-0.019626	0.0085702	0.023117	-0.051535	0.0096562
BML-LCMS18-17.31-180.1124	0.0051089	0.051622	-0.043732	-0.040586	0.042639	0.037547	-0.02782	0.041508	-0.057344	0.036682	-0.004842	0.0085139	-0.036575	-0.0059872	0.015462	-0.020066	0.014119	-0.03336	-0.032901	0.023624	0.063093	0.034737	-0.038146	0.013607	-0.0071989
BML-LCMS18-17.02-678.5037	0.0050118	0.019366	0.015814	-0.024414	-0.11455	0.091535	-0.059259	-0.032198	-0.016542	-0.0092694	-0.015628	-0.0020497	-0.010572	-0.0047009	0.0039415	0.0084563	0.006608	0.012404	-0.0063957	0.0056594	0.0036629	-0.0084981	-0.014266	0.0070615	0.0042407
BML-LCMS18-17.92-785.5694	0.0050107	0.016865	0.013643	-0.026937	-0.11974	0.086649	-0.05172	-0.012112	-0.013183	-0.017878	-0.011948	0.0045753	-0.012793	-0.0048432	-0.005705	0.015312	0.024476	0.014543	-0.027477	0.0075214	0.011349	-0.0049336	-0.018275	0.0053905	-0.0048892
BML-LCMS18-13.79-327.2508	0.0050049	0.018991	0.01764	-0.023289	-0.11129	0.098977	-0.057686	-0.02479	-0.0037113	-0.007428	-0.02256	-0.0052585	-0.014548	0.0068805	-0.001531	-0.00070861	0.010496	0.014835	-0.0086945	-0.014274	-0.013637	-0.022218	-0.007461	0.02082	-0.0046127
BML-LCMS18-30.19-688.3394	0.0049489	0.080397	0.003981	-0.015346	0.0039778	-0.013922	-0.017171	0.0039446	-0.0089063	0.0020034	-0.003124	0.017458	0.0079907	0.0046389	-0.0047057	0.0021555	-0.042268	0.0035025	0.0012152	0.021893	0.014809	0.02596	-0.0035166	0.021349	-0.016473
BML-LCMS18-21.51-296.1431	0.0048997	0.076436	0.0083437	-0.011582	-0.003791	-0.031223	-0.039937	-0.014234	0.0030403	0.068083	0.025406	0.01888	-0.010828	0.029493	-0.0011505	0.012938	-0.022083	0.055482	0.050521	0.027169	0.0066689	0.024057	-0.039886	0.0064829	0.0090285
BML-LCMS18-24.65-310.1581	0.0047324	0.055396	-0.035247	-0.038236	-0.022155	-0.066571	0.015723	-0.041131	-0.078951	0.029781	0.050576	-0.018006	-0.016109	-0.016394	0.042849	-0.0067485	-0.01138	0.013483	0.031633	0.02377	0.025613	-0.021492	-0.043006	0.022543	-0.001979
BML-LCMS18-10.63-339.2506	0.0045876	0.017707	0.015606	-0.024604	-0.11473	0.094585	-0.057329	-0.023006	-0.0082968	-0.012198	-0.016148	-3.5577e-05	-0.019509	0.0066849	-0.0034921	0.0046396	0.017138	0.016709	-0.018944	-0.014305	-0.00409	-0.020468	-0.012186	0.028815	0.0061303
BML-LCMS18-30.43-380.2902	0.0045876	0.010481	-0.012517	-0.08619	-0.041744	-0.020248	0.039935	0.07823	0.052351	0.020973	-0.045358	0.02634	0.024236	0.045282	0.00054612	0.071202	0.018891	-0.019504	0.018171	0.02277	-0.010717	0.044773	0.015024	-0.052505	-0.013745
BML-LCMS18-17.92.791.5865	0.0044956	0.025121	0.014652	-0.024149	-0.11081	0.092214	-0.057686	-0.035793	-0.0096852	-0.011223	-0.0081706	-0.023334	-0.0096749	-0.015791	0.015471	0.00079752	0.005972	0.010663	0.0014585	0.0046547	-0.0017269	-0.015224	-0.019227	0.00037466	0.011564
BML-LCMS18-14.98-597.4061	0.004423	0.021457	0.014966	-0.023752	-0.11129	0.09922	-0.054865	-0.011643	0.011514	-0.014529	-0.013335	-0.026622	-0.016082	-0.0015852	0.0044746	-0.010922	0.026645	0.011378	-0.010653	-0.012177	-0.014779	-0.026089	-0.01771	0.0058465	-0.0033291
BML-LCMS18-22.73-374.2102	0.0041699	0.074496	-0.0037453	-0.016643	0.013219	-0.0028999	0.046633	-0.038531	-0.083518	0.0055012	-0.063809	0.014165	-0.012963	0.011813	-0.035945	0.0079641	0.027794	0.015281	0.023489	0.022386	0.0036968	0.025667	-0.036727	-0.0013397	-0.0023197
BML-LCMS18-21.08-289.2607	0.0039648	0.019987	0.007419	-0.028818	-0.12312	0.071789	-0.041728	-0.043624	-0.033428	-0.013377	0.018474	-0.023846	-0.011547	-0.026663	0.023421	0.022773	0.011223	0.017285	0.012342	0.0063419	0.018067	0.0020726	-0.0014886	0.00036218	-0.0004637
BML-LCMS18-21.92-380.1993	0.0037814	0.075339	-0.013241	-0.030866	-0.0027978	-0.016098	0.017061	-0.0086322	-0.051386	0.0036573	-0.0025794	0.0087349	0.013808	0.0043394	-0.023104	-0.01507	0.027058	-0.0029614	0.021994	-0.037339	-0.051455	-0.044646	0.024718	-0.026428	6.7372e-05
BML-LCMS18-10.18-552.1841	0.0034654	-0.032535	-0.074135	0.022689	-0.023296	-0.032529	-0.039536	-0.038076	-0.020725	0.021844	-0.016257	0.021449	-0.0098358	0.0088108	-0.027168	-0.028569	0.0016938	0.01481	-0.0057645	-0.00050794	0.023805	0.0084242	-0.016246	0.0082727	-0.0049971
BML-GCMS8-C-14.524-147.1	0.0031851	0.042154	0.050651	-0.025872	0.038552	0.0084861	-0.055756	0.039677	0.056282	0.060111	0.055186	-0.032534	-0.054844	-0.11801	0.028172	-0.10793	-0.030014	0.045744	0.049053	-0.042358	-0.062293	0.071547	-0.052335	0.074299	-0.012108
BML-LCMS18-10.18-574.1661	0.0031242	-0.032578	-0.074682	0.020781	-0.017733	-0.030584	-0.045618	-0.038344	-0.019172	0.021416	-0.015137	0.021036	-0.0079702	0.0075254	-0.039608	-0.033964	-0.0010903	0.0146	-0.011815	0.0018258	0.016794	0.013748	-0.0088428	0.0096345	0.00087778
BML-LCMS18-40.65-662.4457	0.0031184	0.031898	0.034359	-0.010338	-0.051652	0.072524	-0.093859	-0.13124	-0.049625	-0.00074597	0.046613	-0.051197	0.033712	-0.01892	0.064498	-0.029728	-0.03576	0.0087483	-0.0052072	0.055452	0.066009	0.008204	0.01455	-0.05115	0.0053291
BML-LCMS18-26.46-257.241	0.0030679	0.022144	0.0091903	-0.026431	-0.11255	0.085725	-0.080483	-0.018779	-0.0084797	-0.0038606	-0.043577	0.0062922	-0.0089138	0.0081705	-0.0038735	0.0070285	-0.018325	0.0065638	-0.00036024	0.0037192	-0.0080688	0.0048311	-0.0056989	0.016035	-0.0001265
BML-LCMS18-35.63-835.5438	0.002578	-0.047207	-0.052405	-0.041287	0.045618	0.030592	-0.020075	-0.012182	0.030438	0.011258	-0.062383	-0.037878	0.025196	0.0059587	0.0049175	0.047876	0.017243	-0.0041663	-0.021098	-0.018965	-0.0073282	0.030628	0.011761	-0.0029412	0.023688
BML-LCMS18-13.42-484.3228	0.0024926	0.019433	0.018448	-0.024596	-0.10723	0.10193	-0.061974	-0.026778	0.0031745	-0.01926	-0.0036957	-0.0080917	-0.024217	0.0062408	-0.00048389	-0.0059962	0.026106	0.020242	-0.030172	-0.024821	-0.0054004	-0.032141	-0.013983	0.027143	-0.001145
BML-LCMS18-18.21-198.1259	0.0024709	0.049942	-0.033755	-0.060761	0.0045473	-0.0079876	-0.023873	0.066322	-0.050667	0.038016	-0.022256	0.00065833	-0.047267	-0.015399	-0.026825	-0.075051	0.040484	0.01717	-0.030292	0.027481	0.054248	0.0017183	-0.034499	-0.0039192	-0.0045926
BML-LCMS18-30.45-688.341	0.0024641	0.078193	0.013114	-0.0090325	0.0051122	-0.016232	-0.031786	0.013023	0.021319	-0.00088749	0.020616	0.035414	0.042991	-0.0088104	-0.0013028	0.051853	-0.058194	0.0015115	0.020422	-0.021902	-0.047663	-0.014432	0.047558	0.0039682	0.0022042
Campesterol	0.0024216	-0.021369	-0.029646	-0.010344	0.054803	0.070913	-0.0084846	-0.0081769	-0.0069355	0.013573	-0.026807	0.13306	-0.085335	0.076326	0.22498	0.14852	0.073794	0.037321	-0.10118	0.11389	-0.2177	0.054943	0.077779	0.0065943	-0.0020645
BML-GCMS8-C-82.710-580.4	0.0021781	0.079512	0.0098263	-0.010684	0.0092115	-0.011032	0.019347	-0.0049671	-0.018304	-0.0069077	-0.019841	0.019642	-0.013914	-0.025859	-0.0149	0.029777	-0.044766	-0.013319	-0.020166	0.052186	0.045911	0.049944	-0.025867	0.043025	-0.0050418
BML-GCMS8-C-75.228-425.4	0.0020679	0.078448	0.0075717	-0.011883	0.0051706	-0.009655	0.028222	-0.011095	-0.032429	-0.027184	-0.03656	0.018475	0.042499	0.03306	0.001397	0.020076	-0.068896	-0.037453	-0.026117	0.029905	0.016152	0.024486	0.015678	0.035272	-0.0097074
BML-GCMS8-C-53.959-339.2	0.0015914	-0.052931	-0.045567	-0.039819	0.027871	-0.0036612	0.008727	-0.046783	0.026356	-0.0074367	-0.017507	0.019623	-0.011382	-0.033487	-0.041824	-0.11344	-0.058712	-0.038116	0.047961	-0.079299	-0.070595	0.1159	-0.0052816	-0.0078022	-0.045315
BML-LCMS18-13.25-534.1727	0.0015573	-0.012249	-0.0057575	0.062837	0.00056942	-0.089387	-0.13305	-0.03818	-0.026258	0.014813	0.0096623	0.002877	0.0061677	0.022483	-0.029636	-0.061808	0.1053	-0.086001	-0.041576	-0.090222	-0.037134	-0.036346	0.0089586	0.004604	0.010284
BML-LCMS18-7.04-386.1589	0.0014642	-0.018672	-0.031146	0.079991	-0.028779	-0.025572	-0.028252	-0.020203	-0.048259	-0.054733	0.0016736	-0.068684	-0.0015643	0.058763	-0.12146	0.059901	0.025671	-0.049134	0.034262	-0.011491	-0.039179	0.060083	-0.023704	0.024586	-0.0069303
BML-GCMS8-M-76.092-361.2	0.0014332	0.023482	-0.015936	0.044189	-0.015566	-0.067863	-0.064845	0.018471	0.033333	0.079167	0.16757	-0.081219	-0.16969	-0.039147	0.084937	0.065475	0.042947	0.022862	-0.11488	0.12789	-0.11528	0.052735	-0.019402	0.034612	0.0050175
BML-LCMS18-35.64-840.5026	0.0011593	-0.05101	-0.053157	-0.036413	0.037559	0.033747	-0.024165	-0.006331	0.028375	0.009205	-0.053629	-0.041254	0.032208	0.0016891	0.0028901	0.032095	0.024207	-0.0049567	-0.03128	-0.022889	-0.015556	0.025673	-0.00070693	-0.016638	0.0067711
BML-LCMS18-2.8-370.1277	0.0011197	-0.0083613	-0.052694	0.068268	0.0089088	0.021374	-0.0062036	0.060848	-0.090783	-0.03111	-0.071536	0.057294	-0.010046	-0.026202	-0.006929	-0.066631	0.048868	0.027322	0.023468	0.0057621	-0.032904	-0.024316	-0.0033144	-0.015471	0.10305
BML-LCMS18-28.24-645.3504	0.0010942	-0.054895	-0.035349	-0.061439	0.0014227	0.0050611	0.0051399	0.02356	0.011934	0.015137	-0.040429	-0.027107	0.024906	0.010192	0.030795	0.052253	0.016687	-0.034662	0.029162	0.0008354	-0.015636	0.046922	-0.041671	-0.023182	0.0099519
BML-LCMS18-5.12-116.0633	0.0006399	-0.062386	-0.02217	-0.0055538	0.031014	0.021925	-0.041084	0.028669	-0.10578	-0.0064383	0.032922	-0.054587	0.043762	0.037458	-0.099791	0.082926	0.024055	-0.044101	0.055865	-0.091409	0.18153	-0.0077615	-0.081479	-0.011445	0.015042
BML-LCMS18-35.75-791.5529	0.00056717	-0.011837	-0.070414	-0.053633	0.025397	-0.02607	-0.023152	-0.018277	0.0025881	0.0023416	-0.053133	0.045791	0.018007	0.024932	-0.0094907	0.045307	0.024738	0.0048926	-0.006672	0.0057647	0.0030759	0.0034759	-0.0072934	-0.012552	0.021138
BML-GCMS8-C-85.689-596.5	0.00022651	0.079103	0.005712	-0.013681	0.0088404	-0.0082906	0.044054	-0.011815	-0.012615	0.0088659	0.0073727	-0.0024414	0.0049513	0.042689	-0.0023762	-0.025648	-0.0027227	-0.047597	-0.048257	0.019735	0.033607	0.00069265	-0.0021587	0.031387	0.0021204
BML-LCMS18-35.1-337.3333	0.00017329	-0.01381	-0.0118	0.0033296	-0.070468	-0.0054888	0.082062	0.16984	0.050437	0.014109	-0.16153	0.021033	-0.029039	0.078834	-0.0020708	-0.064669	-0.031192	-0.058636	-0.031842	-0.040983	0.039556	-0.032567	-0.19351	-0.006868	0.0077229
BML-LCMS18-21.99-396.1941	9.6652e-05	0.079391	-0.004163	-0.019664	0.0038372	-0.029606	-0.0027504	-0.0014716	-0.01325	-0.00061017	0.011399	0.023527	0.021204	0.017314	-0.016426	0.022378	-0.022652	0.021524	0.020347	-0.0065605	-0.026186	-0.0062409	0.0094879	0.0012981	-0.0012622
BML-LCMS18-31.29-256.2393	-2.3969e-05	0.038207	-0.069143	-0.040832	0.01256	-0.0029794	-0.019432	-0.0046592	-0.023148	0.01829	0.03509	-0.034065	0.00051971	0.0044519	0.018449	0.014201	-0.0072831	-0.026561	0.0017977	0.0049566	0.013592	0.015774	-0.026531	0.021793	0.016846
BML-LCMS18-29.52-480.2533	-0.00028879	0.059944	-0.028389	-0.034906	-0.019083	-0.04738	-0.07372	-0.028847	0.081678	-0.054539	0.016356	-0.012619	-0.014958	-0.034583	0.011348	-0.026392	-0.029166	-0.015829	0.0021963	-0.0047396	-0.0035978	-0.005468	0.016368	-0.0067191	-0.00065247
BML-LCMS18-12.80-723.2724	-0.00065005	-0.015464	-0.047853	0.073446	-0.0076309	-0.025051	-0.043742	0.010933	-0.07658	-0.07682	0.013067	-0.040203	-0.0069808	0.0060417	-0.025591	-0.0010058	0.049518	-0.0041142	0.041904	0.040097	0.023542	0.048838	-0.042645	0.050511	0.018269
BML-LCMS18-12.20-504.2026	-0.00065034	-0.041485	0.0037918	-0.015608	-0.11386	-0.039378	0.031731	0.080347	-0.019425	0.040238	-0.0072326	0.037298	0.019759	0.011983	0.026438	0.037627	0.045732	-0.0075582	-0.012565	-0.016393	-0.0074518	-0.01571	0.0027942	-0.0049347	-0.0026474
BML-LCMS18-37.56-544.4215	-0.00092843	0.073886	0.0091571	-0.0052692	0.019728	-0.044201	-0.04266	0.029343	-0.036322	-0.01732	-0.051509	0.0060196	-0.030861	0.041637	-0.0078179	-0.035657	0.10139	-0.015459	-0.043897	-0.011938	0.03689	0.0029292	-0.016138	-0.012871	0.0090115
BML-LCMS18-6.71-204.0421	-0.0010529	0.068174	-0.032855	-0.037797	0.01466	0.0020314	-0.0031907	-0.028226	0.026202	-0.012676	-0.027655	0.0051769	-0.018468	-0.010901	-0.054424	-0.044132	-0.00094235	-0.029056	-0.022803	0.009144	0.0014022	0.0087652	-0.00053123	-0.0052683	-0.0011711
BML-GCMS8-M-48.961-194.1	-0.0012382	-0.036171	0.05651	-0.035074	0.040007	-0.041572	0.015825	0.020659	-0.0068155	0.024567	-0.058836	-0.073158	0.065547	-0.01375	0.048065	-0.081522	-0.014748	-0.0838	0.11234	0.044124	-0.073963	-0.0064432	-0.11674	-0.054107	-0.016488
BML-LCMS18-13.47-392.1824	-0.0013455	-0.041768	-0.069503	-0.0092985	0.041809	0.036449	-0.0094747	-0.03413	-0.0045568	0.0079253	-0.0045114	0.0010723	0.0013581	0.017909	0.014344	0.052592	0.0073423	-0.0082091	0.0015747	-0.0031545	0.0046727	0.0048364	0.012123	0.022294	-0.011215
BML-LCMS18-10.10-356.1477	-0.0014327	0.072904	-0.012695	-0.02413	0.00082752	-0.024503	-0.06098	0.034426	0.014246	-0.030716	-0.011968	-0.016098	-0.063351	-0.00081245	-0.005945	-0.051427	0.040673	0.0098002	-0.023847	0.031648	0.0576	0.044464	-0.055281	0.0012994	0.00081344
BML-LCMS18-17.79-323.0797	-0.001474	0.060738	-0.0297	-0.036012	0.018676	-0.0068718	-0.095592	0.025037	0.066436	-0.030837	0.01364	0.019836	0.017574	-0.011413	0.023349	0.032681	-0.027041	-0.019031	0.0030826	-0.031951	-0.028415	-0.0095884	0.036731	-0.012367	0.0059026
BML-LCMS18-21.98-396.1943	-0.0015293	0.078491	-0.0068488	-0.02174	0.0010979	-0.027922	-0.0035059	-0.004981	-0.0026926	0.020324	0.020053	0.02128	0.030996	0.052252	-0.0090928	-0.00018658	-0.020199	0.018453	0.015383	-0.0082904	-0.02119	-0.0094911	0.011383	0.0041373	0.00045226
BML-GCMS8-C-70.994-397.2	-0.0016441	0.076223	-0.00019083	-0.0098579	0.014607	-0.028508	0.033655	0.00568	-0.028506	0.016789	-0.01945	0.08391	0.051877	0.032429	-0.044015	0.061393	-0.035062	0.019335	-0.00069311	-0.0017284	-0.050389	0.01055	0.043117	0.021204	0.016734
BML-LCMS18-9.72-538.2044	-0.0016593	-0.023536	-0.069528	0.0084784	-0.056838	-0.074999	-0.027374	-0.024752	-0.0050635	-0.0064166	0.012722	0.011083	-0.0092548	7.8974e-05	-0.016443	0.0050136	-0.021587	0.0072485	-0.015989	-0.024494	-0.013546	-0.013849	0.025991	-0.013869	-0.0078642
BML-LCMS18-25.63-584.2958	-0.0016625	-0.055927	-0.037749	-0.058935	0.010419	0.016968	-0.0029903	-0.0092152	0.00033873	-0.0014563	-0.020554	0.030856	-0.0020793	0.036081	-0.00044935	0.06042	0.01355	-0.016214	-0.016763	0.0031904	-0.0023954	-0.0059772	-0.025584	0.016752	0.012983
BML-LCMS18-30.25-294.2065	-0.0016981	-0.06022	0.010249	-0.033506	-0.061026	-0.075112	0.016847	0.011287	-0.027767	-0.009102	-0.0075177	-0.018537	0.019209	-0.020573	0.039343	0.0058673	0.030166	-0.069661	-0.012193	0.0060982	-0.037661	-0.023023	-0.04599	0.015896	0.0053723
BML-LCMS18-11.88-740.2142	-0.0021812	0.010641	-0.078139	-0.03511	0.014585	0.0010979	-0.062697	-0.032516	0.023352	-0.021136	0.012886	-0.010896	-0.034413	-0.029225	0.025131	-0.034942	0.0039531	0.0025227	-0.0097582	-0.016204	0.021551	0.0018581	-0.013475	-0.022162	-0.0042491
BML-LCMS18-15.42-282.1439	-0.0023338	-0.015548	-0.059023	0.014421	0.060634	0.086314	-0.023611	0.04903	-0.070159	0.050028	0.066301	-0.032247	0.016512	-0.01263	-0.062905	-0.045012	-0.063014	0.0039775	0.0033159	-0.008692	0.009821	-0.0027824	0.014032	-0.007976	-0.025354
BML-LCMS18-30.29-478.2365	-0.0027251	0.052259	-0.019149	-0.029651	-0.0020206	-0.002959	-0.12998	0.021788	0.12606	-0.06366	0.029555	-0.038127	-0.024831	-0.042726	0.052441	-0.016581	-0.036427	-0.036411	-0.0066583	0.0013574	0.015215	0.0065025	0.0076043	0.0017481	-0.0087576
BML-LCMS18-32.82-384.2852	-0.0028067	-0.01752	0.021372	0.091522	-0.0048301	0.02043	-0.037179	-0.032513	-0.039238	0.02062	-0.023099	-0.0041636	0.068997	0.037038	-0.0064985	-0.015298	-0.002662	-0.061972	-0.070125	0.0232	0.019661	-0.0075038	0.0050647	0.0040835	0.011138
BML-LCMS18-22.76-310.2125	-0.0028372	0.064295	-0.032277	-0.032779	0.027566	0.020572	-0.06555	0.048749	-0.015551	0.013603	0.016875	0.002424	-0.01562	-0.028012	-0.019381	-0.05825	0.0038059	-0.0037148	-0.017405	-0.0099274	0.010004	-0.00037236	0.0014269	-0.015343	0.0024211
BML-LCMS18-25.4-266.163	-0.00302	0.073529	-0.014422	-0.024942	0.020866	-0.01141	0.049699	-0.0086296	-0.050152	0.034431	-0.025781	0.0447	-0.0029377	0.022695	-0.026266	0.024465	0.0056126	-0.020482	-0.035103	0.029103	0.040231	0.032809	-0.020689	0.030617	0.0011672
BML-LCMS18-25.28-196.1162	-0.0030337	0.06936	-0.024878	-0.032328	-0.0076304	-0.02412	0.047149	-0.033478	-0.067908	0.023807	-0.0054031	0.0058171	-0.01988	-0.0058244	-0.021928	-0.032609	0.022351	-0.006117	0.0019806	0.013344	0.017352	-0.0027385	-0.017607	0.0028187	0.0087815
BML-LCMS18-26.22-312.2634	-0.0032525	-0.049811	0.0023768	-0.068085	-0.012275	-0.029978	-0.0091746	-0.015345	-0.10468	0.025426	0.094344	0.030749	-0.0094039	-0.02438	0.034923	-0.026943	-0.020622	0.037198	0.015094	-0.0085548	0.023401	-0.028377	-0.023394	0.02313	-0.021868
BML-LCMS18-37.73-754.5574	-0.0034235	0.038939	-0.051713	-0.039771	0.054908	-0.029634	-0.068573	0.016727	-0.021883	0.023208	-0.07498	-0.03998	-0.0020991	-0.012792	0.02396	0.00025728	-0.012548	0.012738	-0.051725	0.049448	0.05533	-0.0069854	-0.036534	0.010868	0.0001526
BML-LCMS18-25.75-464.2758	-0.0036395	0.037804	-0.01791	0.018385	-0.060822	-0.026525	-0.001765	0.067358	0.023473	0.042035	0.028421	-0.072093	-0.11929	0.15252	-0.12529	0.12658	-0.14516	-0.05158	0.11454	-0.15394	-0.018099	-0.13334	-0.0032919	-0.088678	0.0071819
BML-LCMS18-26.44-364.2038	-0.0037178	0.077557	-0.0033113	-0.019323	0.0048335	-0.019733	0.047107	-0.014631	-0.036561	0.014245	-0.0084013	0.022868	0.010715	0.028728	-0.032937	0.015029	0.033401	0.0087633	0.011273	-0.013912	-0.030854	-0.017883	0.0018459	-0.0058253	0.00062248
BML-LCMS18-25.33-300.1715	-0.0038051	0.075543	-0.0030372	-0.017457	0.010288	-0.011304	0.05601	-0.018656	-0.060644	0.012423	-0.038808	0.034783	0.018572	0.02752	-0.045784	0.024573	0.039398	0.0017919	0.013765	-0.020574	-0.042324	-0.017863	0.010591	-0.016784	0.012838
BML-LCMS18-5.12-162.0671	-0.0038627	-0.068188	-0.025178	0.0077607	0.031567	0.031218	-0.024723	0.027381	-0.09216	-0.028012	-0.01356	0.057163	0.02562	-0.021706	0.094655	-0.011691	0.050128	0.027682	-0.019472	-0.024581	0.025059	-0.0049488	-0.049217	-0.010483	-0.0058487
BML-LCMS18-33.56-835.5454	-0.0040122	0.027885	-0.042611	-0.02946	-0.014675	-0.023461	-0.16117	0.045953	0.043716	-0.042576	0.0041891	-0.048095	-0.059209	-0.035592	0.043524	-0.067239	0.096606	0.0078466	0.027219	-0.026909	0.010591	-0.0015712	-0.03201	-0.052612	-0.0049121
BML-LCMS18-34.59-768.4766	-0.0040905	0.0032684	-0.06794	-0.032175	-0.015538	-0.06469	-0.029238	-0.015529	0.050966	-0.014971	-0.07289	-0.013578	0.047599	-0.023625	-0.0077804	0.013408	0.075226	0.030124	0.059071	-0.083311	0.087418	0.11735	0.1589	0.096216	0.030573
BML-LCMS18-25.35-256.074	-0.0040924	0.07499	-0.0043425	-0.018363	0.0088206	-0.010937	0.059813	-0.022434	-0.060176	0.011676	-0.038644	0.03334	0.019039	0.025304	-0.046558	0.025462	0.038852	0.0010969	0.016092	-0.021491	-0.045829	-0.02039	0.011928	-0.017749	0.0014149
BML-LCMS18-37.02-769.5674	-0.0046098	0.011132	-0.058949	-0.051995	0.040931	-0.039678	-0.087314	0.0067661	0.040429	0.02025	-0.057406	-0.045254	-0.006411	-0.019858	0.020504	0.0014038	-0.020195	0.022727	-0.022282	0.054991	0.021073	-0.018308	-0.023684	0.015799	0.010438
BML-LCMS18-32.82-366.2764	-0.0047048	-0.018226	0.018942	0.091501	-0.006828	0.021778	-0.037892	-0.033591	-0.039451	0.024121	-0.024146	-0.00071519	0.059659	0.036398	-0.0096986	-0.012186	-0.0049099	-0.074367	-0.065307	0.01207	0.027054	-0.014393	0.024617	0.014909	-0.0071591
BML-LCMS18-29.69-568.3168	-0.0050241	-0.043674	0.042212	-0.0037051	0.0040064	-0.05829	0.031124	-0.0097316	-0.016923	0.016187	-0.012918	-0.11683	0.043901	-0.050813	0.033762	-0.008591	-0.058565	-0.087532	0.025332	-0.27914	-0.081535	0.24424	-0.058204	0.044687	-0.0082568
BML-LCMS18-35.34-748.51	-0.0051263	0.028226	-0.070288	-0.039135	0.00080243	-0.053051	-0.036311	0.0014004	-0.015463	0.0093005	-0.034418	0.030585	0.012109	-0.00464	0.0022287	0.0049849	0.035885	0.010754	-0.0057255	-0.0019408	0.043036	0.029846	-0.025303	-0.013272	0.00021451
BML-LCMS18-9.98-190.0627	-0.0053618	-0.025184	-0.068567	0.039334	-0.006671	-0.016811	0.00021388	-0.062919	0.076647	-0.060757	-0.039336	0.041955	-0.015046	-0.017877	-0.0031676	-0.059518	-0.018177	0.020726	-0.014235	0.028343	-0.03877	-0.0092754	0.0092507	-0.016715	-0.0096305
BML-LCMS18-14.18-623.2207	-0.0057374	-0.038657	-0.046211	0.010246	-0.097018	-0.053151	0.021525	0.027393	-0.00025226	-0.012162	0.0053698	0.0032974	-0.00052965	0.002848	-0.021024	0.014225	0.013429	0.022183	-0.0083401	0.0075401	0.016753	0.016639	-0.00070512	0.010055	0.0021826
BML-LCMS18-5.12-296.1492	-0.0058959	-0.066469	-0.028176	0.016062	0.00041459	0.054476	-0.044482	0.03022	-0.10232	-0.014542	0.012969	-0.016132	-0.0071287	0.01629	-5.6179e-05	0.030416	0.031061	-0.00031045	-0.025346	0.0049238	-0.0089239	-0.0033498	-0.02114	0.019828	-0.0013135
BML-LCMS18-15.89-410.1001	-0.0059014	0.073945	-0.017132	-0.028435	0.0087383	0.0018844	0.042488	-0.024503	-0.044592	0.020475	-0.029027	0.0089578	-0.0083816	0.015933	-0.026137	-0.00086522	0.049228	-0.014565	0.0087531	-0.0061346	-0.014194	-0.011444	-0.01032	-0.011264	0.0066921
BML-LCMS18-2.47-388.1206	-0.0059121	-0.012068	-0.043233	0.07704	0.030013	0.016054	-0.012507	0.013132	-0.055918	-0.056963	-0.030029	0.042095	-0.050405	-0.017645	0.00096637	-0.095537	-0.053984	0.064822	0.033375	-0.012495	-0.050372	-0.028311	-0.0059493	-0.026244	0.43731
BML-LCMS18-42.27-759.213	-0.0062261	0.075198	-0.0088236	-0.022877	0.0055793	-0.041934	-0.035453	0.022102	-0.007863	-0.026688	-0.0093079	0.027359	0.017403	0.052337	0.01055	-0.012694	-0.0017148	-0.004216	-0.032038	0.0028522	0.02854	0.019964	0.0043246	0.0087816	-0.0095988
BML-LCMS18-8.30-366.0957	-0.006314	0.07281	-0.02222	-0.032325	0.021612	0.003212	-0.022661	0.02174	-0.022833	0.016159	-0.017741	0.020209	-0.016135	0.0051275	0.0019853	0.0046227	0.024005	-0.024423	-0.018668	0.0082421	0.029782	0.018743	-0.016315	0.0056579	0.0030103
BML-LCMS18-42.27-757.2137	-0.0063428	0.075168	-0.008745	-0.022908	0.0055687	-0.041414	-0.036363	0.022477	-0.0073657	-0.026718	-0.0094213	0.027266	0.016741	0.0525	0.010276	-0.012279	-0.0007508	-0.0051648	-0.032742	0.002678	0.029552	0.020706	0.0047324	0.0079588	0.012989
BML-LCMS18-17.34-620.2832	-0.006434	-0.030128	0.023726	0.079576	-0.0072719	0.022881	-0.040512	0.043662	-0.032787	0.0011366	-0.036917	-0.0027568	0.10331	0.1165	-0.012519	0.001458	-0.027698	-0.0036717	-0.021701	0.027286	0.048177	-0.0060212	0.0054469	0.0053511	-0.0032791
BML-GCMS8-M-56.644-348.1	-0.0064589	0.070454	-0.012501	-0.030385	-0.016016	0.016773	-0.0024516	-0.0023203	0.045195	-0.013451	0.020422	-0.059411	-0.05469	-0.037773	0.054778	-0.030091	-0.043778	-0.070148	-0.041952	0.084142	0.10416	0.050447	-0.054872	0.065561	0.010045
BML-LCMS18-23.76-380.1989	-0.0064908	0.069244	-0.013603	-0.023406	0.0065518	-0.0050899	0.068759	-0.037061	-0.0747	0.024754	-0.059675	0.0075256	-0.02482	0.035206	-0.042925	-0.01643	0.099222	-0.0095633	0.0047623	-0.0024611	-0.004401	-0.0068316	-0.03278	-0.020624	0.0014252
BML-LCMS18-16.48-480.1955	-0.0065085	-0.035536	-0.075279	0.022089	0.0081189	-0.003473	-0.007075	-0.054212	0.023663	-0.0172	-0.0063459	0.011248	-0.011813	0.0078577	0.0033124	0.016363	-0.0029485	-0.0065391	0.024713	0.011661	-0.016353	-0.011171	0.01464	0.026286	0.020736
BML-GCMS8-C-81.919-457.2	-0.006834	0.078306	-0.0047978	-0.023999	-0.0072942	0.0081863	0.028919	-0.01763	0.00060651	-0.0057449	0.0063371	-0.024971	-0.0089854	-0.012045	0.010278	-0.0030601	-0.0094352	-0.033682	0.0041198	0.01819	0.0047144	-0.0056953	-0.0072741	0.016521	0.0084241
BML-LCMS18-2.51-168.0439	-0.0069607	-0.027192	0.0036438	0.08421	-0.02185	-0.046055	-0.06415	-0.047467	-0.021843	0.036388	-0.009161	0.017399	0.017576	0.0017621	-0.0070397	-0.03137	0.0047416	-0.076845	0.0058621	-0.016472	0.018245	-0.018605	0.047766	0.053613	-0.14047
BML-LCMS18-31.86-282.2552	-0.0069939	-0.037952	-0.062523	-0.034368	0.010274	-0.013014	0.022784	-0.082607	-0.015183	0.0018429	0.03092	-0.044354	0.0013556	0.0072617	-0.027131	0.029509	-0.052909	-0.075042	0.087097	0.013604	-0.0031134	-0.035733	-0.097291	0.046499	0.017693
BML-LCMS18-35.58-916.6095	-0.0073435	-0.008733	-0.074455	-0.017469	0.062457	0.0025342	-0.0065517	-0.038821	-0.031426	0.043381	-0.05779	-0.04883	0.028053	-0.0007343	0.0053722	0.025104	0.018721	0.034849	-0.03008	0.03422	-0.018533	-0.043774	-0.032049	-0.02409	0.009052
BML-LCMS18-14.36-356.1325	-0.0076421	0.075224	-0.01949	-0.032228	0.0056356	0.0011636	-0.0081471	-0.0057726	0.0060534	-0.0041794	-0.0079675	-0.0012514	-0.0090652	-0.0026672	-0.0059011	-0.0010858	0.010154	-0.023317	0.0080711	-0.011069	-0.021767	-0.015161	0.0077767	-0.011266	0.0019923
BML-LCMS18-14.33-518.1832	-0.0076467	0.075694	-0.019733	-0.030017	0.0027374	-0.0034469	-0.0127	-0.0056355	0.014518	-0.0061213	-0.0061135	-0.0020165	-0.0075638	-0.0057782	-0.010458	-0.00082922	0.012206	-0.023703	0.0018993	-0.0059138	-0.012556	-0.0070106	0.0048636	-0.0063968	0.014776
BML-LCMS18-35.75-774.5269	-0.0077218	-0.0049183	-0.0676	-0.056572	0.024409	-0.030872	-0.028748	-0.0011899	-0.011506	0.0092938	-0.057259	0.051611	0.021965	0.022915	-0.010815	0.040771	0.038102	0.01142	-0.0050891	0.0066384	0.0027824	0.0032117	-0.0099745	-0.016523	0.025184
BML-LCMS18-22.77-292.1994	-0.0077579	0.069882	-0.028916	-0.030478	0.015238	0.0091506	-0.047649	0.039368	-0.0089531	0.0082871	-0.00015683	0.0043783	-0.011603	-0.016009	-0.0085621	-0.024254	0.01612	-0.011742	-0.00012142	-0.0087044	-0.013164	-0.014351	-0.002596	-0.01695	0.0050145
BML-LCMS18-21.51-386.1768	-0.007853	-0.00089337	0.024246	-0.037715	-0.092276	0.045257	0.020431	-0.083564	-0.063153	-0.0067683	0.068603	-0.038215	0.034246	-0.065533	0.030529	0.059493	0.0907	0.10422	-0.03783	-0.089704	0.090402	0.075984	0.20692	-0.10496	0.006794
BML-LCMS18-14.18-588.1851	-0.0081329	-0.037049	-0.04683	0.0098287	-0.095592	-0.055487	0.015619	0.032929	-0.0049547	-0.012491	0.0072454	0.0098617	-0.0042381	0.009627	-0.021459	0.025536	0.011969	0.028031	-0.019005	0.011928	0.0059446	0.02588	0.012525	0.0029262	-0.0082697
BML-LCMS18-12.62-328.1346	-0.0084134	-0.044617	-0.050249	0.011372	-0.071655	-0.070056	-4.5198e-05	-0.02253	-0.0020099	-0.0072574	0.0068295	0.015589	-0.019499	-0.001278	0.0080427	-0.00019467	-0.0057187	0.020672	0.0041346	-0.014298	0.012761	-0.026668	0.0064547	0.0036954	-0.0067396
BML-LCMS18-30.25-278.224	-0.0085193	-0.056088	0.01427	-0.049399	-0.052965	-0.061455	0.021795	0.015292	-0.023127	-0.0029952	-0.0164	-0.0059916	0.022522	-0.026903	0.040164	-0.0075601	0.026024	-0.029866	0.0076677	0.041689	-0.039803	-0.031342	-0.054005	-0.0026782	-0.001704
BML-LCMS18-22.2-556.1361	-0.0085268	-0.036208	-0.061289	0.034567	0.044205	0.06023	-0.0079464	0.0051979	-0.029333	0.029675	0.038689	0.003762	0.0037392	-0.006968	-0.0094756	-0.0046445	-0.013821	0.010526	0.024795	-0.0076775	0.025081	-0.0025701	0.0059025	0.027868	0.0032538
BML-LCMS18-25.09-526.2611	-0.0088148	0.069598	-0.021587	-0.027492	-0.0055119	-0.017409	0.053186	-0.022621	-0.085683	0.034596	-0.0015508	0.011191	-0.016643	-0.0032577	-0.0098488	-0.024617	0.026429	-0.0022526	0.00077562	0.0092122	0.017745	0.00091465	-0.01966	0.002074	-0.0046152
BML-LCMS18-15.18-570.1356	-0.0089137	0.073122	-0.013369	-0.028615	0.001457	-0.0033796	-0.065268	0.028699	0.020894	-0.01375	0.010563	-0.011295	-0.018305	-0.017441	0.025597	-0.01135	0.018465	-0.01787	0.0080838	-0.010433	0.0026689	-0.007391	-0.0004273	-0.010974	0.014747
BML-LCMS18-24.36-574.2761	-0.0089403	0.062804	-0.0046845	-0.016776	-0.015183	0.034724	0.12075	-0.068818	-0.033183	0.013112	-0.0057442	-0.055976	-0.018326	-0.0038259	-0.0021973	-0.017094	0.021515	-0.038303	0.02356	0.022891	-0.013234	-0.028221	-0.023288	0.012078	0.0020184
BML-LCMS18-15.19-570.1372	-0.0089691	0.073505	-0.013372	-0.028657	0.0015665	-0.0034015	-0.062009	0.02761	0.019533	-0.01276	0.0098595	-0.01013	-0.017352	-0.016676	0.024395	-0.01021	0.017405	-0.01831	0.0073746	-0.00961	0.0028204	-0.0068984	-0.00026838	-0.0099665	0.0034681
BML-LCMS18-14.19-628.1782	-0.0091487	-0.041283	-0.041532	0.010329	-0.097347	-0.052201	0.015855	0.025816	-0.014227	-0.010765	0.0035104	0.0087835	0.010616	-0.0034492	-0.022943	0.019715	0.015231	0.030535	-0.021869	0.02108	0.020216	0.026424	0.0079676	0.013913	0.0085284
BML-LCMS18-12.62-537.2204	-0.0092048	-0.043965	-0.045838	0.015642	-0.077706	-0.07064	0.0074503	-0.02634	0.0099317	-0.01607	0.0102	0.018087	0.00065785	-0.010079	0.012102	-0.0061467	0.0093982	0.026378	0.0019897	0.00059307	0.014146	-0.0098044	0.0096733	0.013646	-0.010922
BML-LCMS18-29.4-354.2759	-0.0094161	-0.043586	-0.0085943	-0.068898	-0.03272	-0.034823	0.033685	0.0539	0.040494	0.015204	0.033872	0.014641	-0.017422	0.077486	-0.048498	0.05368	0.042702	0.090669	0.061113	0.021328	-0.010662	0.05944	-0.056741	-0.016064	-0.00026199
BML-LCMS18-15.26-390.0742	-0.0094348	0.073193	-0.012048	-0.027615	-0.00053728	-0.007852	-0.066801	0.02876	0.022136	-0.015117	0.0079012	-0.0092465	-0.018885	-0.016613	0.023814	-0.012073	0.020819	-0.016546	0.0072724	-0.010365	0.0034038	-0.006213	-0.00072348	-0.011875	0.01173
BML-LCMS18-26.44-278.2235	-0.0097786	0.066058	-0.028487	-0.0065708	0.017073	0.0044168	-0.084137	0.066126	0.01775	-0.042417	0.046111	-0.034517	0.010431	0.0098199	-0.016665	-0.0070708	-0.053773	-0.012431	-0.013163	-0.011184	-0.020786	-0.0028702	0.018838	-0.010241	-0.000306
BML-LCMS18-28.93-348.2654	-0.0099463	-0.068503	0.0049856	0.0060378	0.069688	0.020293	-0.0065058	-0.035377	-0.0094978	-0.053652	0.002733	0.0024169	-0.0040025	0.059693	-0.0011469	-0.024678	-0.00087214	-0.011831	-0.01833	-0.008963	-0.019946	-0.0075995	-0.0155	0.010241	-0.0044377
BML-LCMS18-37.02-774.5232	-0.010073	0.019822	-0.052227	-0.053719	0.036345	-0.048771	-0.085083	0.0079986	0.034223	0.02	-0.065365	-0.051036	0.0028483	-0.01567	0.033008	0.019501	-0.013759	0.030847	-0.030988	0.050503	0.027339	-0.013935	-0.029498	0.020502	-0.008856
BML-LCMS18-5.12-144.0579	-0.010663	-0.050806	-0.021672	0.0026299	0.05684	0.0060575	-0.059333	-0.067863	-0.088602	0.038482	0.093491	-0.048533	0.059271	0.082225	0.052026	-0.028038	0.066025	0.0012708	-0.053701	0.1082	-0.078539	0.064745	0.063008	0.13616	0.01356
BML-LCMS18-12.62-1062.3680	-0.010747	-0.04146	-0.044783	0.019995	-0.080501	-0.068052	0.017171	-0.015859	-0.009601	-0.014419	0.025671	0.013975	-0.015068	-0.015417	0.032617	-0.010672	-0.015554	0.040215	0.012804	0.004159	0.017551	-0.02201	0.0061215	0.011507	-0.0047349
BML-LCMS18-26.63-296.2336	-0.010823	-0.040893	0.029365	-0.045215	0.077408	0.029522	-0.011348	0.021142	-0.075122	-0.063767	0.031134	0.0081374	0.002227	0.055471	-0.020246	-0.093636	-0.020519	0.013811	-0.034268	-0.029846	-0.040972	0.017772	-0.024836	-0.02284	-0.018504
BML-GCMS8-M-65.561-361.3	-0.01093	-0.023406	0.025986	-0.031233	0.0040102	0.0061048	-0.0014168	-0.02012	-0.016714	-0.031846	0.065322	0.10465	-0.027503	0.054963	-0.012555	0.004947	0.049616	-0.10979	0.1522	0.29574	0.10922	0.06893	0.2051	-0.45918	0.0090038
BML-LCMS18-9.72-162.0676	-0.01098	-0.024632	-0.059179	0.062073	-0.021016	0.001194	-0.032757	0.0040761	-0.01977	0.0067787	-0.0066533	-0.015572	-0.016949	0.012217	-0.036184	0.041683	-0.058738	-0.022783	0.054823	-0.023713	-0.024371	-0.010239	0.046249	0.019538	-0.0024667
BML-LCMS18-5.02-546.1272	-0.011441	0.012527	-0.017711	-0.015701	0.016856	-0.026223	-0.075985	0.04135	-0.049422	-0.041658	-0.025964	0.16367	-0.22978	0.053541	0.18446	-0.12306	0.025526	-0.073521	0.13918	-0.14458	0.044959	0.16989	0.043956	-0.089538	-0.0072793
BML-LCMS18-11.20-594.1583	-0.011502	0.0010933	-0.078561	-0.014215	0.039393	0.043869	0.0082927	-0.050635	-0.02591	0.010542	-0.0090988	0.004859	-0.021525	0.014595	0.02717	0.02771	0.036436	-0.0065296	0.0055781	-0.024447	-0.026955	-0.015122	-0.0070237	-0.011822	0.0015405
BML-LCMS18-9.98-438.1164	-0.011843	-0.021911	-0.062747	0.05392	0.0053257	0.0051252	0.00010564	-0.041642	0.073887	-0.043926	-0.051617	0.047038	0.0043549	-0.016836	0.012195	-0.052847	0.0085971	0.013541	-0.011623	0.025239	-0.030538	-0.012382	-0.0075731	-0.020675	-0.0023828
BML-LCMS18-2.48-354.1314	-0.011896	0.0068126	-0.042762	0.076647	0.022393	0.018536	-0.016467	0.027395	-0.052022	-0.035842	-0.074201	0.070031	-0.027301	-0.011034	0.033003	-0.061411	0.043091	0.032955	0.050447	-0.011363	-0.039407	-0.049679	0.0011485	-0.025914	0.060523
BML-LCMS18-21.57-568.1012	-0.011979	0.039498	-0.058668	-0.0056996	0.019928	0.046348	-0.015734	-0.048294	-0.065584	-0.024097	0.067551	0.07194	-0.041468	0.047071	-0.07129	0.045817	-0.012869	0.033446	-0.12533	-0.046627	0.0066394	-0.071685	0.038781	0.083328	0.029453
BML-LCMS18-12.80-706.2463	-0.012305	-0.0024461	-0.037655	0.074982	0.0049013	-0.031257	-0.05484	0.017115	-0.079177	-0.081384	0.010039	-0.05736	-0.035865	0.0065693	-0.038599	-0.010253	0.054474	-0.023127	0.052201	0.07244	-0.025584	0.065105	-0.0079946	0.080283	-0.0012024
BML-LCMS18-12.62-502.1833	-0.012334	-0.040794	-0.046908	0.020497	-0.077992	-0.068818	-0.00050901	-0.01527	-0.0047396	-0.0026994	0.019086	0.018902	-0.010789	-0.010463	0.011528	0.0039966	-0.0028286	0.017254	0.0041975	-0.0046134	0.014943	-0.021299	0.0063389	0.0048381	-0.0010671
BML-LCMS18-5.11-774.1546	-0.012402	-0.016348	-0.012526	-7.4753e-06	0.038876	-0.063294	-0.086028	0.053013	-0.13695	-0.048489	-0.010205	-0.12813	-0.23421	0.093496	0.037071	0.074279	-0.046756	-0.01143	0.00039763	0.043964	-0.014526	0.05627	0.00082839	-0.076796	-0.017817
BML-LCMS18-27.12-294.2175	-0.013047	0.064684	-0.040753	0.0050774	0.024115	0.014999	-0.041031	0.050491	-0.01827	-0.011267	0.032567	-0.036311	-0.0040807	0.012881	-0.042264	-0.028501	-0.030072	-0.020507	-0.034352	0.0095062	-0.0053677	0.0078784	-0.012411	-0.023448	-0.012116
BML-LCMS18-24.86-370.2709	-0.013406	0.055446	-0.034254	-0.046126	-0.0031717	-0.039395	-0.035968	-0.035021	0.032383	-0.024585	0.039937	0.054163	0.023227	-0.013206	-0.006265	0.021368	-0.076878	0.018871	-0.045721	-0.043875	0.0041797	-0.012016	0.024726	0.0072541	0.016048
BML-LCMS18-37.19-778.5579	-0.013682	-0.017175	-0.017706	-0.070581	0.082402	0.013637	-0.019423	0.011817	-0.040113	0.051545	-0.071371	-0.035453	0.030913	-0.019729	0.021132	-0.0069209	-0.00653	0.037475	0.0018702	0.042761	0.015698	-0.06201	-0.024937	0.0028968	-0.0033578
BML-LCMS18-2.48-389.1673	-0.013757	0.0059693	-0.046381	0.076643	0.019013	0.019212	-0.01669	0.026262	-0.053306	-0.030562	-0.043725	0.046945	-0.00086307	-0.013001	0.019164	-0.04723	0.054593	0.0313	0.027708	0.00047366	-0.012119	-0.040802	-0.01178	-0.02173	0.0036984
BML-LCMS18-5.11-130.0417	-0.014102	-0.047268	-0.027229	0.0065349	0.053254	0.032891	-0.043765	-0.051433	-0.090571	0.00081897	-0.015942	0.10233	0.033395	-0.14483	0.14103	-0.026286	0.014545	-0.023715	-0.016476	-0.03717	0.039776	-0.073424	-0.026741	-0.045418	0.0047997
BML-LCMS18-37.19-795.5832	-0.014188	-0.018523	-0.017605	-0.07137	0.08032	0.0090369	-0.016742	0.0069287	-0.035501	0.049198	-0.073807	-0.031624	0.030435	-0.020534	0.0029584	-0.019709	-0.017591	0.038003	-0.0031114	0.042056	0.0095657	-0.071122	-0.017964	0.004081	-0.018629
BML-LCMS18-36.62-462.3684	-0.01457	0.070062	-0.028065	-0.021397	0.0097072	-0.0041849	-0.0020206	0.0075251	-0.053577	0.025939	-0.02021	-0.0081675	-0.048155	-0.0069306	-0.028532	-0.056078	0.039173	-0.010217	-0.0081818	0.031057	0.028156	0.0028959	-0.01586	0.021279	-0.0054134
BML-LCMS18-2.48-394.1231	-0.015531	0.012808	-0.036769	0.079415	0.0183	0.0054054	-0.019156	0.029543	-0.058788	-0.039658	-0.066845	0.04575	-0.029429	0.0070649	0.0093951	-0.048667	0.047918	0.027614	0.038853	-0.0070181	-0.043411	-0.043917	0.0036523	-0.023997	0.016526
Psilotinin-di-O-hexoside I	-0.015754	-0.051586	-0.013421	0.010197	-0.055978	0.036565	0.034043	0.11832	-0.033699	0.0007887	-0.043695	-0.017372	-0.066432	0.075055	-0.062572	0.05047	0.027075	-0.042099	0.074536	0.0037528	-0.06145	-0.012196	0.083959	0.1126	-0.00046069
BML-LCMS18-35.61-834.5187	-0.01608	-0.046947	-0.012506	-0.050509	0.05584	-0.033384	-0.026189	-0.011557	0.011002	0.040774	-0.10632	-0.10167	0.032637	0.00082417	0.0095486	0.043222	0.015715	0.046385	-0.013544	-0.048922	-0.014431	0.0096493	0.087589	-0.022386	0.0028448
BML-LCMS18-10.02-898.2132	-0.016541	-0.022538	-0.046918	0.061993	0.00021302	0.009828	0.014943	-0.038133	0.083689	-0.036563	-0.055211	0.086075	0.0039183	-0.041492	0.061235	-0.092685	0.01835	0.033812	0.0016449	0.033858	-0.042874	-0.024105	0.0076834	0.003324	0.0024349
BML-LCMS18-18.74-290.1568	-0.016689	0.0030589	-0.0044708	0.089449	0.0022593	0.020193	-0.030759	0.0049225	-0.02825	0.0070554	-0.0064222	0.020334	0.10621	0.061362	0.029553	-0.042978	0.0011363	0.034946	-0.090824	0.021798	0.027914	-0.00022799	-0.10225	-0.080164	-0.0076329
BML-LCMS18-16.47-864.2038	-0.016886	0.072165	-0.016069	-0.027911	-0.0095941	-0.015701	-0.0020145	-0.0054182	-0.01333	-0.0021096	-0.0096339	0.025453	0.0090138	-0.013815	0.023339	-0.012948	0.058049	0.00029345	0.011846	0.012565	-0.040552	0.00087154	0.027987	0.028206	-0.00058581
BML-LCMS18-19.04-308.1273	-0.01697	0.060858	-0.011717	-0.0018365	-0.016165	0.034374	0.11989	-0.062187	-0.025168	0.015909	-0.0064073	-0.04117	-0.013865	-0.012496	0.011702	-0.019287	0.0063996	-0.035445	0.0050273	0.035941	0.0035078	-0.011794	-0.031003	0.016026	-0.0049909
3'-Hydroxypsilotinin	-0.017092	-0.03563	0.033371	-0.068373	0.0031563	-0.054686	0.012408	-0.021731	-0.0033847	0.011957	-0.051477	-0.031056	0.012642	-0.024738	0.018276	-0.066622	0.0097053	0.0027172	0.039605	0.041591	0.0026413	-0.037703	-0.05129	-0.010817	0.0044706
beta-Sitosterol	-0.017499	-0.019228	0.022399	-0.050117	-0.017686	0.0105	-0.028245	-0.060196	-0.065254	-0.039935	0.080475	0.17879	-0.070454	0.074284	-0.088231	0.040772	0.014146	-0.027783	-0.12441	0.08345	0.25087	0.046231	0.042914	-0.0071974	0.026883
Dihydroamentoflavone-hexoside III	-0.017812	0.071112	-0.027744	-0.021256	-0.00055973	-0.003868	-0.021244	-0.0031042	-0.0017311	-0.0029512	0.00035213	-0.011363	-0.0019566	-0.0088088	0.0023732	-0.0036985	0.028214	-0.010571	0.0099222	-0.010715	-0.017296	-0.014147	-0.00039403	-0.020445	-0.00026073
Linolenic Acid	-0.017982	-0.036808	0.01549	0.0047075	-0.015923	0.0093745	-0.0019694	-0.013182	-0.049412	0.002996	0.024849	0.14991	-0.065518	0.0069144	0.16114	-0.099259	0.012849	0.0045794	-0.12287	0.21275	-0.35517	0.13377	-0.0057735	-0.086464	-0.046117
BML-LCMS18-18.70-618.268	-0.018263	0.0068247	-0.015533	0.077484	-0.0052353	0.016919	-0.097959	0.038954	-0.0017449	-0.010445	0.038088	-0.030267	0.12227	0.052987	-0.037906	0.012564	-0.033729	-0.026039	0.0093437	0.0026292	0.061064	0.0037521	-0.0042689	0.042264	-0.0047593
BML-LCMS18-30-276.2085	-0.018319	-0.038242	-0.018292	0.031586	-0.04167	-0.09947	0.0082924	-0.10167	-0.042631	0.014002	0.037731	-0.035496	0.0096455	-0.049158	0.019309	0.027089	0.02708	-0.022399	0.0074708	0.015648	0.1014	-0.044429	-0.058332	0.0020836	0.012637
BML-LCMS18-4.24-484.1627	-0.01859	-0.035676	-0.064325	0.031008	0.028059	0.019802	-0.011264	-0.028911	-0.001247	-0.016268	-0.02795	0.055998	-0.011018	0.0031202	0.0051568	-0.043607	0.038053	-0.0032975	0.02238	-0.005486	0.003589	0.00023181	0.012165	0.049626	0.026712
Dihydroamentoflavone-hexoside II	-0.019146	0.072613	-0.016842	-0.021135	-0.011789	-0.011037	0.0071779	-0.011952	-0.0093708	-0.0034082	-0.0043719	-0.00039786	0.0075216	-0.0042154	-0.0053402	0.00061171	0.034138	-0.012199	0.026873	-0.023851	-0.048282	-0.027938	-0.003937	-0.023111	0.0024143
BML-LCMS18-16.81-864.2055	-0.019212	0.071398	-0.020239	-0.023343	-0.012192	-0.016289	0.00064606	-0.013262	-0.013522	-0.0042023	-0.0039558	0.0082019	0.0022649	-0.0014143	-0.010185	0.0041648	0.033936	-0.0033042	0.0097002	-0.015827	-0.0275	-0.03187	0.0010764	-0.013278	0.011772
BML-LCMS18-35.1-962.5908	-0.019326	-0.044709	-0.037219	-0.028586	0.072761	0.034666	-0.011967	-0.0068087	-0.041661	0.048585	-0.020111	-0.047286	0.038783	-0.03293	-0.022756	-0.034747	-0.019781	0.033778	-0.008101	0.035279	0.0029722	-0.050374	-0.024193	-0.024302	-0.020249
BML-LCMS18-12.69-340.1344	-0.019639	-0.033332	-0.047872	0.027979	-0.071038	-0.068512	-0.015656	-0.009768	0.0032371	-0.0045581	0.015484	0.017767	-0.0046375	-0.0052837	0.004971	-0.0010392	-0.0077916	0.013442	0.0062764	-0.014892	0.0058352	-0.02495	0.004699	0.0059027	-0.010562
Hinokiflavone	-0.020014	0.019355	-0.068136	-0.03876	-0.0012994	-0.010116	-0.021462	-0.0031737	-0.016386	0.019938	0.0078821	-0.080307	-0.019367	-0.036344	0.0035853	-0.018766	0.042344	0.086133	-0.0692	-0.040708	0.02777	-0.021242	0.022534	0.020299	-0.014959
BML-LCMS18-17.19-618.2699	-0.020065	-0.012995	-0.011461	0.04734	-0.016289	0.011958	-0.024183	0.01464	0.013629	0.016293	0.05054	-0.028893	0.24563	-0.045786	-0.050376	0.078478	0.055125	0.084795	-0.22989	0.027215	0.037519	0.070599	-0.18489	-0.23994	-0.016535
BML-LCMS18-15.42-636.2789	-0.020182	-0.024142	-0.051749	0.056706	0.010769	0.035802	-0.043771	0.030894	-0.013972	0.016973	0.036433	-0.038776	0.049193	-0.0077767	-0.061593	-0.059691	-0.0024572	-0.0058467	-0.014726	0.061971	-0.013274	0.0076564	-0.0022442	0.010603	-0.022982
BML-LCMS18-3.81-164.0474	-0.020364	-2.7363e-06	-0.049831	0.067219	0.018268	0.027547	-0.019754	0.019575	-0.0087677	-0.01223	-0.035674	0.057755	0.029563	0.0027792	0.054544	0.019996	0.060147	0.0054942	0.09366	-0.03048	0.063071	-0.051274	-0.019156	0.02593	-0.012829
BML-LCMS18-3.84-343.1267	-0.020369	0.00059845	-0.050136	0.066209	0.017548	0.025935	-0.01608	0.020732	-0.0093647	-0.0060632	-0.029793	0.061604	0.055854	-0.012759	0.043477	0.0059002	0.077403	0.0066877	0.09581	-0.018648	0.072365	-0.044427	-0.02044	0.036396	0.027208
Amentoflavone-hexoside II	-0.020378	0.07049	-0.026572	-0.0084178	-0.013477	-0.016161	0.019346	-0.019918	-0.010884	-0.0026343	-0.0025996	0.030619	0.01187	0.0014988	-0.0053641	0.017734	0.011074	0.0017357	-0.0056991	-0.009728	-0.024155	-0.023999	0.016861	-0.014099	0.0008832
BML-LCMS18-12.69-358.1431	-0.02039	-0.032319	-0.044608	0.035282	-0.073207	-0.063666	-0.013635	-0.0050555	0.0035477	0.00093599	0.021588	0.011565	-0.0056068	-0.0034951	-0.0032944	0.0055169	-0.0070139	-0.0051179	0.012272	-0.012682	0.00062921	0.0083007	-0.0057295	0.0038633	0.0062335
BML-LCMS18-3.73-162.0324	-0.021263	0.029599	-0.054192	0.047918	0.02261	-0.0023737	-0.037814	0.024743	-0.032887	-0.0041659	-0.046271	0.073974	0.017569	0.023418	0.016021	0.023635	0.069748	0.012597	0.05941	-0.048968	-0.00062505	-0.062699	0.0087089	-0.021261	0.038414
BML-LCMS18-3.82-326.1031	-0.021572	0.0010596	-0.046717	0.068817	0.015559	0.024074	-0.01857	0.018559	-0.0095469	-0.012507	-0.030505	0.060687	0.03834	-0.0053166	0.047755	0.0073267	0.064593	0.0074491	0.10298	-0.031707	0.076994	-0.054829	-0.017802	0.034374	0.098038
2",3"- Dihydroamentoflavone	-0.022123	0.025946	-0.070228	0.025915	-0.0045568	0.012963	-0.02204	-0.019494	-0.020576	-0.005456	0.038996	0.032598	-0.028784	0.017531	-0.044223	0.015124	0.013692	0.012635	-0.053535	-0.00045885	-0.01222	-0.031608	0.013808	0.052852	-0.009354
BML-LCMS18-3.82-348.0812	-0.022133	0.0012397	-0.04512	0.070059	0.012119	0.022249	-0.015884	0.020835	-0.0077979	-0.012474	-0.032403	0.064847	0.035421	-0.0075486	0.047122	-0.00083799	0.064985	0.010191	0.10291	-0.028485	0.072316	-0.053943	-0.012773	0.036767	0.037764
BML-LCMS18-34.86-914.5947	-0.02239	-0.03122	-0.063808	0.007712	0.027524	-0.028684	-0.020227	-0.052988	0.03398	0.012342	-0.057467	-0.069944	0.033891	0.00014395	-0.0037279	0.051381	0.011584	0.040996	-0.021963	0.044046	-0.017821	-0.053419	-0.023258	-0.014684	0.0024711
BML-LCMS18-3.73-180.0435	-0.022625	0.029137	-0.054621	0.046852	0.020037	-0.00252	-0.035794	0.02326	-0.028192	-0.0040868	-0.040755	0.074329	0.023692	0.021697	0.010897	0.023444	0.066079	0.016332	0.063799	-0.048146	0.00063969	-0.06175	0.010022	-0.017397	-0.014058
BML-LCMS18-25.04-478.2583	-0.022985	0.05869	-0.00082725	-0.022326	-0.0099833	0.021672	0.10909	-0.058695	-0.034672	0.017947	-0.011754	-0.025536	-0.0034131	-0.0015755	-0.0069356	-0.005795	0.009307	-0.03245	0.010651	0.019362	-0.010233	-0.017591	-0.019939	0.012107	0.0052251
Robustaflavone	-0.023571	0.045198	-0.058236	-0.0014649	0.0073455	-0.012688	-0.0064452	-0.023404	-0.032093	0.0028308	0.010528	0.067477	0.021852	0.01756	-0.065873	0.035425	-0.0077615	0.047622	-0.078155	-0.024862	-0.016102	-0.016647	0.039177	0.028571	0.0020358
BML-GCMS8-M-38.224-217.2	-0.023625	-0.032461	0.043376	-0.056876	0.011555	-0.0074545	-0.0027809	-0.017087	-0.0034767	0.017986	-0.023266	0.0010204	-0.013152	-0.0078289	0.0030719	0.0024436	0.023667	0.13292	-0.063832	0.020379	0.066313	-0.14003	0.035485	0.083592	-0.002002
BML-LCMS18-15.66-636.2786	-0.024001	-0.024731	-0.056601	0.04582	0.0075123	0.032137	-0.034625	0.023189	-0.0098473	0.011961	0.041298	-0.047642	0.032991	-0.034084	-0.069597	-0.04333	0.0031913	-0.00016705	-0.013054	0.067395	-0.019895	0.010527	-0.010213	0.011259	-0.031589
BML-LCMS18-34.86-931.6213	-0.024259	-0.032759	-0.062487	0.0068839	0.025118	-0.030348	-0.02165	-0.047757	0.02222	0.017885	-0.04842	-0.072385	0.026555	0.00067758	-0.007683	0.04633	0.0062272	0.036944	-0.015057	0.042048	-0.020036	-0.047245	-0.018035	-0.0086806	0.013804
BML-GCMS8-M-63.773-361.2	-0.024364	0.044327	0.00035353	0.044625	-0.0055447	0.0031748	-0.057462	0.014983	0.026009	0.01443	-0.0076712	-0.11199	-0.1512	0.025632	-0.0053182	0.0050443	-0.080311	-0.074595	-0.019714	0.017065	0.1617	-0.026615	-0.10988	-0.0011959	-0.00039291
BML-LCMS18-20.71-704.1679	-0.024492	0.057774	-0.044597	0.0023752	-0.0025141	-0.0047595	-0.054861	0.014057	0.0056117	-0.0097863	0.02118	0.014393	-0.0091419	-0.005365	0.00033751	0.0033536	0.021972	-0.0041912	-0.012551	-0.017474	0.0017268	-0.011818	0.0027406	0.0096544	0.018383
BML-LCMS18-15.03-1026.26	-0.024669	0.067298	-0.025268	-0.018067	-0.011532	-0.012086	0.0002057	-0.011876	-0.014854	-0.0003234	-0.002086	0.00031414	-0.0026088	-0.0045906	0.0033781	0.0032779	0.032803	-0.0022278	-0.00078503	-0.0037551	-0.024547	-0.015898	0.0011636	-0.014545	-0.0020157
BML-LCMS18-32.4-476.3072	-0.024925	0.067566	-0.01546	-0.0023869	-0.009031	0.0066891	0.055024	-0.0285	-0.02763	0.017069	-0.024637	-0.033236	-0.015587	6.5143e-05	-0.012734	-0.0026173	0.033907	-0.012323	-0.025965	0.022904	0.0092818	0.0018195	-0.027178	-0.00062729	0.0048002
BML-LCMS18-15.93-636.2793	-0.02531	-0.023122	-0.054102	0.050287	0.0052119	0.031428	-0.032093	0.02474	-0.0052967	0.012941	0.041441	-0.040482	0.03247	-0.025917	-0.062046	-0.033956	0.0048011	-0.0033221	-0.005736	0.062497	-0.015096	0.01078	-0.0033538	0.019798	0.010116
BML-LCMS18-26.48-256.2397	-0.026037	-0.044784	-0.040435	-0.030217	0.0045567	-0.026161	0.0052162	-0.099987	0.041434	-0.036243	-0.014102	0.021826	-0.037088	0.020767	-0.022321	0.026119	-0.024337	0.0015548	-0.02944	-0.0087661	-0.0069349	0.013939	0.0049406	0.008389	-0.0024703
BML-LCMS18-3.75-342.0978	-0.026171	0.027189	-0.049526	0.050744	0.016268	0.0017777	-0.029525	0.026178	-0.018679	-0.00084339	-0.03144	0.067539	0.04376	0.014228	0.013705	0.031791	0.074151	0.014761	0.067876	-0.039323	0.013526	-0.061971	0.0042057	0.0014947	-0.068404
BML-LCMS18-30.9-440.253	-0.026243	0.067318	-0.012841	-0.0054764	-0.009113	0.0088599	0.059935	-0.024892	-0.010328	0.010615	-0.0057672	-0.0067806	-0.0021488	-0.0053394	0.0054968	0.0016128	-0.013318	-0.032959	0.0037014	0.024199	-0.0040674	-0.0063049	-0.010309	0.014684	-0.0017443
BML-LCMS18-9.65-450.1146	-0.026704	-0.0098533	-0.030471	0.077213	-0.023991	-0.00050145	-0.021436	0.0096116	-0.012898	0.012175	0.0055692	-0.042614	0.005966	0.019231	-0.056213	0.045878	-0.0070178	-0.021837	0.031533	0.02141	0.013085	-0.0047397	0.00098016	0.019446	0.00062188
BML-LCMS18-27.14-492.323	-0.027373	0.033896	-0.0091718	-0.074192	0.011572	0.001802	-0.032724	0.0019702	0.0092613	-0.00095244	-0.00080243	-0.0085007	0.0091404	-0.014454	0.035451	0.014614	-0.009929	-0.021715	-0.014821	-0.028103	-0.032383	-0.03259	-0.078954	0.052937	0.013285
BML-LCMS18-25.24-576.2919	-0.027778	0.055943	0.0060422	-0.037716	0.00066528	-0.0052679	0.066105	-0.034814	-0.041714	0.019431	-0.029807	0.01164	-0.0036483	0.01143	-0.035947	0.0041696	0.017709	-0.040537	-0.0026871	-0.030631	0.088336	0.037862	-0.041719	0.042887	0.010011
BML-LCMS18-10.38-459.1370	-0.028663	-0.0044014	-0.037989	0.072766	-0.01776	0.00072137	-0.015885	0.015076	0.0098692	-0.0070361	0.011865	-0.00098943	0.036403	0.0011915	-0.035036	0.023961	0.0097797	-0.0093577	0.036245	0.011257	0.034624	-0.020775	-0.0007269	0.023406	0.0051874
BML-LCMS18-14.20-684.1896	-0.028772	-0.042964	0.038188	-0.051071	0.001336	-0.013451	0.0054381	-0.0057471	-0.013933	0.0057934	-0.021205	0.018391	0.0064317	-0.0052047	0.010179	-0.023141	0.021058	0.02551	0.0054571	0.019459	0.0060692	-0.041011	-0.014023	0.00091989	0.010432
BML-LCMS18-18.15-270.0542	-0.028777	0.058412	-0.0074804	-0.018881	-0.011264	0.011642	0.08139	-0.056617	-0.03515	0.0099542	-0.0078145	-0.019446	-0.0060392	0.0099436	-0.03143	0.0086014	0.01867	-0.018433	0.0057587	0.0032854	-0.026387	-0.039145	-0.0029011	0.008699	0.0094865
BML-LCMS18-27.34-486.2598	-0.029054	0.065245	-0.0089229	-0.011603	-0.0053393	0.00078639	0.054573	-0.022513	-0.018619	0.013134	-0.010182	0.011414	0.0057127	0.0012363	-0.0061639	0.012132	-0.008909	-0.021982	-0.023163	0.01837	0.0095515	0.014899	-0.0013518	0.016252	0.0014139
BML-LCMS18-26.38-464.2765	-0.029083	0.063367	-0.0034753	-0.022872	-0.0023052	-0.00348	0.053177	-0.023538	-0.023965	0.016692	-0.020467	0.0081281	-0.0036237	0.0017714	-0.0083065	0.0040671	-0.00020461	-0.028773	-0.028628	0.036457	0.030842	0.019272	-0.024754	0.018419	-0.0056716
BML-LCMS18-10.38-442.111	-0.029533	-0.0038154	-0.036222	0.073223	-0.015806	0.0020572	-0.014488	0.016433	0.010242	-0.0060296	0.011557	0.0011104	0.029132	0.0026021	-0.031251	0.022887	0.0041404	-0.0089994	0.037054	0.013356	0.022775	-0.022757	0.0068676	0.028026	-0.0029967
BML-LCMS18-5.84-356.1103	-0.029778	0.039156	-0.032088	0.055334	-0.0031574	-0.01411	-0.032827	0.019796	0.0021593	-0.0058094	-0.0059236	0.035723	0.037965	-0.011557	-0.0048343	-0.006065	0.030904	-0.045053	0.0089422	-0.005897	0.026944	-0.059972	0.025531	0.0072015	0.0077326
Amentoflavone-hexoside I	-0.029852	0.059477	-0.033073	-0.0061208	-0.019004	-0.018121	-0.0018946	-0.020033	-0.0020313	-0.010034	0.0063887	0.0056631	-0.00031842	-0.000542	-0.0047234	0.015861	0.011768	0.0014612	0.0084859	-0.012817	-0.035342	-0.034555	0.02265	-0.0061413	0.011975
BML-LCMS18-26.37-542.2885	-0.0299	0.053548	-0.018831	0.018413	-0.012613	0.021513	0.095256	-0.039253	-0.02009	0.017482	-0.016349	-0.010144	-0.026814	-0.00095066	0.01671	-0.01064	-0.020195	-0.024913	-0.01192	0.017937	0.014147	-0.00077562	-0.024173	0.0084442	-0.010265
BML-LCMS18-35.56-574.4931	-0.030068	-0.022237	0.018215	-0.031249	0.046726	-0.078044	-0.032728	-0.0061544	-0.0065695	0.041207	-0.10492	-0.11391	0.037768	-0.019339	0.029676	0.029644	-0.0013549	0.11179	-0.0066548	0.024683	-0.0024456	-0.12311	0.076467	-0.054974	0.00092956
BML-LCMS18-26.68-562.3137	-0.030176	0.061791	-0.01325	-0.00042147	-0.0084049	0.0088229	0.071629	-0.029289	-0.019641	0.016134	-0.014457	-0.0017931	-0.011463	0.0010131	0.0024268	0.0020839	-0.013771	-0.026471	-0.010383	0.011429	0.0058956	0.011696	-0.0071979	0.012544	0.0030159
BML-LCMS18-18.78-862.1935	-0.030255	0.061625	-0.023257	-0.019396	-0.01191	-0.016861	-0.0083839	-0.0077354	-0.0068654	-0.0049846	-0.0061742	0.010881	0.016923	-0.00619	-0.0055552	0.0090301	0.038669	0.0076209	0.0061686	-0.026007	-0.030256	-0.021917	0.011294	-0.015434	0.010729
BML-LCMS18-19.24-308.1601	-0.030298	0.031067	-0.030967	0.053724	-0.014711	0.024886	0.074314	-0.024872	-0.0096353	0.014005	-0.015703	-0.010229	-0.042673	-0.0049289	0.03402	-0.029582	-0.0037211	-0.021236	-0.0024172	0.077668	-0.024032	-0.0079731	-0.014652	0.039034	0.01029
BML-LCMS18-15.37-864.21	-0.030372	0.059779	-0.021819	-0.015072	-0.018353	-0.033388	-0.019594	0.0027192	-0.023723	-0.00079035	-0.021205	0.0055706	-0.0071103	-0.0014075	-0.0082085	-0.009298	0.072038	0.012726	0.036822	-0.028029	-0.0055159	-0.033266	0.012664	0.001527	0.013391
BML-LCMS18-25.1-504.2703	-0.030802	0.055542	0.008611	-0.042734	0.0013869	-0.013526	-0.0049947	0.006483	0.021339	-0.0014293	0.014844	0.02023	0.047332	-0.022212	0.014184	0.019883	-0.059258	-0.030341	-0.0070193	0.020379	-6.8895e-05	-0.022849	-0.030496	0.0192	-0.0050533
BML-LCMS18-5.84-194.058	-0.030844	0.033504	-0.033135	0.058637	-0.004164	-0.011081	-0.02606	0.022137	0.0028691	-0.0070962	-0.0048048	0.042766	0.035007	-0.011374	0.00010668	-0.0093726	0.026875	-0.036171	0.021993	-0.011533	0.026987	-0.061955	0.026815	0.0064443	0.018899
BML-LCMS18-21.15-1076.177	-0.030986	-0.0010236	-0.067384	-0.021212	-0.012918	0.012167	-0.0049082	-0.017585	-0.022472	0.0013965	0.065597	-0.0065234	0.0029919	0.010103	-0.041272	0.041732	0.03312	0.025695	-0.047147	-0.0022624	-0.019695	-0.012083	0.0095427	0.0040191	0.0015641
BML-LCMS18-33.64-936.579	-0.031043	-0.047616	-0.043083	0.012508	0.0028576	-0.02478	-0.012302	-0.05275	0.013612	-0.0052091	-0.0035424	-0.04265	0.050218	-0.016003	-0.04442	0.01063	0.018833	0.0096735	0.011434	0.047364	0.011936	-0.020446	-0.042642	0.0042022	0.0019766
BML-LCMS18-25.63-526.4871	-0.031058	0.019698	-0.016357	0.025867	0.00069316	-0.016374	0.01139	-0.00566	-0.042864	0.012385	0.059685	-0.028649	0.17466	0.022231	-0.19448	0.1073	0.079215	-0.14319	0.055717	0.15072	0.043187	0.15137	-0.066905	0.039627	0.024749
BML-LCMS18-27.05-526.2577	-0.031255	0.056451	-0.025932	-0.011556	0.0040321	-0.0057747	-0.024777	0.019676	0.024536	0.00087718	0.039957	0.029149	0.077629	-0.021046	0.017739	0.066117	-0.080879	0.0028604	-0.041406	-0.0049515	-0.025395	-0.0035677	0.028701	-0.010995	0.00051922
BML-LCMS18-18.74-700.1421	-0.03129	0.038219	-0.049777	0.025395	-0.02059	-0.011482	0.013986	-0.021976	4.0627e-05	-0.0038068	-0.013169	0.01129	-0.043865	0.012842	-0.028998	0.01403	-0.0095667	-0.01438	-0.079319	0.048606	0.092324	0.031805	-0.0277	0.043852	-0.0014091
Dihydroamentoflavone-hexoside I	-0.031343	0.061302	-0.021849	-0.0069073	-0.012545	-0.028392	-0.010088	-0.0027145	-0.018575	-0.0010178	-0.016866	0.028975	0.0064812	0.0046492	-0.012357	0.005657	0.039725	0.011653	0.009192	-0.017526	-0.029192	-0.019723	0.016586	-0.034633	-0.00079625
BML-LCMS18-17.43-618.2681	-0.031561	-0.028659	-0.01028	0.068304	-0.016532	0.013776	-0.024462	0.031766	0.0099933	0.019058	0.018496	-0.023347	0.066487	0.036664	-0.042397	0.036618	0.025934	-0.0083332	-0.021051	0.032046	0.021609	-0.0026278	-0.02141	0.0046791	0.0052507
BML-LCMS18-12.22-598.1893	-0.031564	-0.045413	0.036964	-0.04071	0.0038421	-0.015219	0.0037504	-0.01865	-0.013775	0.0035286	-0.01746	0.026862	0.002991	-0.01005	0.024602	-0.038178	0.019039	0.0357	-0.0034912	-0.033022	0.0019915	0.00054322	0.0040536	0.012382	-0.00011618
BML-LCMS18-19.26-618.2689	-0.03164	0.015164	-0.032794	0.054089	-0.014203	0.0078979	-0.0827	0.04661	0.030224	-0.0061526	0.053089	-0.032783	0.080361	-0.0096711	-0.04145	0.033682	-0.018838	-0.015341	0.002907	0.019521	-0.0034133	0.015826	0.011184	0.033796	-0.0034969
BML-LCMS18-15.99-664.1639	-0.031684	-0.0028846	-0.052993	0.034131	-0.05716	-0.036833	-0.022741	0.015508	0.016289	-0.019126	0.01812	0.012284	-0.0047639	-0.0073009	0.00078004	0.011269	-0.0077013	0.028162	-0.023536	0.0086925	-0.0031428	-0.0039139	0.0092327	-0.015747	0.0082353
BML-LCMS18-37.02-396.4073	-0.031858	0.0084331	0.013323	-0.041517	0.040696	-0.084371	-0.0056675	0.015566	-0.048262	0.050807	-0.10293	-0.10489	0.022607	-0.064261	0.019153	-0.028663	0.038524	0.078347	0.013764	0.038965	0.044635	-0.0065318	0.028863	0.020056	-0.0052602
BML-LCMS18-33.63-978.5697	-0.031949	0.059705	-0.026452	0.0093658	-0.00075846	-0.01922	0.014617	0.0096668	0.0021941	0.014033	-0.018984	0.0338	0.021238	-0.003741	0.0021908	0.018459	-0.036763	-0.015989	-0.015287	0.012461	0.0085987	0.016265	-0.0041803	0.013095	0.0013872
BML-LCMS18-24.59-594.3038	-0.032027	0.062381	-0.015905	0.001146	0.00053529	-0.018873	0.016143	0.011502	-0.00081593	0.014827	-0.011386	0.040432	0.036428	0.00036334	-0.0058661	0.037307	-0.046461	-0.0039256	-0.032811	-0.0094787	0.00059195	0.02688	0.024221	0.0014106	-0.0072492
BML-LCMS18-37.92-998.5712	-0.032092	0.039742	0.0050856	-0.034958	0.027657	-0.06555	-0.016328	0.04358	-0.015486	0.05467	-0.11893	-0.017903	0.022971	-0.0081842	-0.0018646	0.0012125	0.0046652	0.067296	-0.023668	0.0058038	0.025285	-0.028809	0.044024	0.044233	-0.016076
BML-LCMS18-5.07-148.0528	-0.032197	-0.053711	-0.020865	0.017771	0.020688	0.016788	-0.036735	0.033123	-0.084453	-0.019592	0.0018263	0.00040324	-0.018901	0.030717	-0.0048156	0.026592	0.038419	-0.010866	0.015729	0.037026	-0.011052	0.014042	-0.017284	-0.020768	0.0015449
BML-LCMS18-26.36-577.3241	-0.032226	0.052417	-0.019045	0.020704	-0.012969	0.020696	0.084289	-0.034854	-0.01519	0.013175	-0.0072727	-0.0093667	-0.013158	-0.0051532	0.013612	-0.0048842	-0.019725	-0.024775	-0.012668	0.02538	0.007008	0.0054517	-0.015085	0.023816	-0.0036099
BML-LCMS18-25.32-190.0653	-0.032243	0.058653	-0.0251	0.021604	-0.011058	0.00058432	-0.00026679	0.0029454	-0.0030792	0.00024296	-0.0059748	-0.0094678	-0.0095334	0.0049254	-0.0054063	0.010103	0.016874	-0.00071174	0.018886	-0.026113	-0.03594	-0.040182	0.005808	-0.044892	0.010441
BML-LCMS18-25.13-486.2592	-0.03239	0.049021	0.0098537	-0.044211	0.0083772	-0.031091	-0.039386	0.027843	0.02179	0.00014867	0.0011022	0.032784	0.047062	-0.017631	0.01339	0.01654	-0.043523	-0.022667	-0.0011905	0.019715	-0.022783	-0.006746	-0.019772	0.0013794	-0.0029126
BML-GCMS8-M-83.893-361.2	-0.032704	-0.025061	-0.020152	0.067295	-0.009221	0.01175	0.00045738	0.0030175	-9.8102e-05	0.011484	-0.0015284	-0.036647	-0.0024905	0.0036586	-0.01835	0.029062	-0.0361	0.031906	-0.064578	-0.03079	0.01178	-0.057021	-0.11138	-0.083381	-0.0081269
BML-LCMS18-24.75-504.2734	-0.032773	0.059322	-0.020613	0.0072849	-0.0069588	0.0031997	0.051398	-0.016588	-0.015771	0.014179	-0.010972	0.020695	0.013442	-0.003893	7.6988e-05	0.0084013	-0.012088	-0.011618	-0.028898	0.0075905	0.00049678	0.0093533	-0.022201	-0.0099763	0.00091333
BML-LCMS18-8.94-538.2042	-0.032866	-0.042541	-0.042399	0.013846	-0.034823	-0.026642	-0.0041562	-0.014377	0.029977	-0.028934	-0.013868	0.060387	0.0057117	-0.021403	0.0087523	-0.04189	-0.0023948	0.023679	0.017709	-0.059345	0.016216	-0.0074212	0.0027144	0.037147	0.0030884
BML-LCMS18-9.53-454.1119	-0.032987	0.0010043	-0.034665	0.067475	-0.010124	0.0060204	-0.013612	0.010825	0.02507	-0.010124	-0.0073955	0.036135	0.033704	-0.034723	0.037936	-0.038271	0.043176	0.024859	0.010443	0.029726	0.00091312	-0.013888	-0.020158	-0.0091629	-0.0017701
BML-GCMS8-M-84.419-361.3	-0.032993	-0.02775	-0.017501	0.054288	-0.004381	0.0027441	0.0099005	0.014597	0.0021718	0.019078	-0.03267	-0.033531	-0.11874	0.048688	0.016022	0.020222	-0.12866	0.020281	-0.02128	-0.070149	-0.046688	-0.11606	-0.0658	-0.10988	-0.0266
BML-LCMS18-5.23-612.1596	-0.033001	-0.039472	-0.027054	0.05086	-0.025788	-0.013002	0.005935	-0.021972	0.0038716	-0.010715	0.017214	-0.0063386	0.03346	-0.026883	-0.011462	-0.023853	0.033404	0.01776	0.024826	0.030122	0.031554	0.021802	0.017968	0.050026	-0.0081181
BML-LCMS18-10.56-760.2412	-0.033254	-0.048063	-0.027338	0.036644	-0.024213	-0.017812	0.0036446	-0.037654	0.0014375	-0.01515	0.016391	-0.00048982	0.005294	-0.012888	-0.016033	-0.016837	0.010911	0.025408	0.0034157	0.025676	0.016541	-0.010635	0.011167	0.048456	-0.016174
Amentoflavone	-0.033297	0.011022	-0.064335	-0.011884	-0.011104	0.0073013	-0.01137	-0.031332	-0.021185	-0.0091714	0.058844	0.01176	-0.028552	0.019603	-0.042812	0.034573	0.0029981	0.025801	-0.064531	-0.013179	-0.024016	-0.020847	0.015933	0.048132	0.0035927
BML-LCMS18-23.87-560.2967	-0.033374	0.019635	-0.0092973	0.018061	-0.0077677	0.0060681	0.046284	-0.011838	-0.023706	0.02118	-0.023883	-0.078713	-0.17544	0.10112	-0.067906	0.081481	-0.17188	-0.04044	0.030631	-0.19677	0.12471	-0.073041	0.0047261	-0.1488	-0.00083762
BML-LCMS18-30.78-404.2556	-0.033405	-0.030826	0.041007	-0.04981	0.010257	0.011669	-0.00055952	-0.013021	-0.0032152	0.0010993	-0.01901	0.015761	0.0014824	0.019376	-0.03557	0.0060567	0.047282	-0.0086219	0.0072555	0.032377	-0.011527	-0.046025	-0.0011839	-0.062221	-0.010448
BML-LCMS18-28.12-688.3405	-0.033714	-0.043265	0.034375	-0.036056	0.006981	-0.0030298	-0.0059082	-0.019465	-0.028737	-0.0040847	0.0057385	0.011603	-0.038035	0.029436	-0.027414	0.0010734	0.028119	-0.0074694	0.013031	0.052651	-0.04835	-0.0010372	0.079839	0.12151	0.00054232
BML-LCMS18-26.62-462.2605	-0.03374	0.0096623	0.033155	-0.062889	0.0074818	-0.0080852	0.016827	-0.021991	-0.015267	-0.006951	-0.002901	0.054638	0.04185	-0.017028	-0.0016241	-0.028928	0.049587	-0.033967	0.08136	-0.0023565	0.053428	0.001559	0.025766	0.11841	0.013316
BML-LCMS18-28.79-474.296	-0.033938	0.050465	-0.0048265	-0.0081235	-0.015533	0.028635	0.084066	-0.056338	-0.031419	0.010203	-0.0081897	-0.05853	-0.030806	-0.0023115	-0.0073616	-0.017946	0.037828	-0.027167	0.014913	0.00473	0.0047106	-0.025051	-0.035909	-0.0061687	0.008159
BML-LCMS18-21.41-618.2992	-0.034104	0.0046256	-0.027904	0.067133	-0.013154	0.023299	0.048422	-0.011239	0.0025232	0.0051462	-0.012373	0.0025613	-0.028318	-0.0089244	0.047092	-0.033142	-0.012751	0.0068091	0.015058	0.0059415	-0.013227	-0.022908	-0.016425	-0.012694	0.0028638
BML-LCMS18-26.36-561.3025	-0.034354	0.053272	-0.018406	0.018127	-0.011502	0.015416	0.06939	-0.029591	-0.019836	0.009468	-0.013906	-0.0049965	-0.0016092	-0.002901	0.0068031	-0.0071348	0.0087575	-0.0094592	0.010612	-0.020473	-0.0046131	-0.011993	-0.015478	-0.015109	-0.0051389
BML-LCMS18-13.16-228.1345	-0.034355	0.04354	-0.021833	0.030352	-0.015817	0.027084	0.085288	-0.036941	-0.011477	0.01219	-0.0072556	-0.011522	-0.017132	-0.012404	0.028325	-0.017995	-0.010407	-0.012937	-0.008043	0.011134	-0.0023522	0.00073022	-0.014279	0.012915	-0.01196
BML-LCMS18-37.47-1000.589	-0.034403	0.014253	0.021884	-0.050668	0.029375	-0.058588	-0.014079	0.040563	0.0071584	0.050351	-0.099585	-0.041682	0.048716	-0.032626	0.025195	-0.011324	-0.032957	0.05441	0.010046	-0.0071776	0.00069147	-0.033297	0.024985	0.042904	-0.0019976
BML-LCMS18-18.82-308.1597	-0.034409	0.010469	-0.032934	0.066929	-0.0093713	0.0072649	0.013306	0.007765	0.001688	0.0058108	-0.01054	0.022389	-0.013762	-0.006061	0.028041	-0.018846	0.0080488	0.0019618	-0.013661	0.04432	-0.030244	0.018997	-0.0081407	0.017475	-0.014151
BML-LCMS18-25.13-446.2669	-0.034478	0.042526	0.015749	-0.050587	0.0076027	-0.025059	-0.02369	0.014661	0.013773	0.001024	0.001196	0.029034	0.040299	-0.016184	0.0093385	0.011697	-0.040229	-0.028209	-0.0069324	0.023935	-0.011256	-0.014158	-0.043798	0.023669	0.0024812
BML-LCMS18-24.41-332.1637	-0.034854	0.0056276	-0.032026	0.065344	-0.014454	0.020554	0.030658	-0.0069142	0.0050065	0.0051586	-9.7648e-05	-0.01339	0.0057281	-0.021294	0.029296	-0.022411	0.017056	0.0048228	-0.0072847	0.050505	-0.032399	0.0045476	-0.021037	0.0023893	-0.0051449
BML-LCMS18-28.65-528.3065	-0.035054	-0.038531	0.034932	-0.038757	0.0067994	-0.002805	0.0022467	-0.018621	-0.014872	0.00062642	-0.0077411	0.03371	0.01268	-0.0061705	0.0065546	-0.0089059	-0.0049263	0.030399	-0.056696	-0.03401	0.092408	-0.026263	-0.098115	-0.10176	-0.00075308
BML-LCMS18-24.14-558.3026	-0.035064	0.03586	-0.050584	0.002931	0.01467	-0.022806	-0.011639	0.0038947	-0.014041	0.038165	-0.017509	-0.041344	0.038408	-0.019638	-0.010682	0.00027826	0.035692	-0.00017475	-0.022676	0.045172	0.019747	0.029131	-0.042642	-0.04472	-0.0055536
BML-LCMS18-30.36-262.2293	-0.035456	-0.029252	0.037609	-0.050498	0.010632	-0.011426	-0.0085244	-0.010026	-0.012559	-0.001262	-0.0037243	0.029554	0.0067971	0.0020737	0.0011843	-0.013047	0.0048938	-0.010388	0.013008	0.047097	-0.016055	-0.048768	-0.044167	-0.002516	-0.010655
BML-LCMS18-37.47-1017.614	-0.035492	0.011058	0.023258	-0.050855	0.028513	-0.055989	-0.013954	0.038771	0.0086371	0.047348	-0.093441	-0.038023	0.044103	-0.031971	0.028804	-0.013136	-0.036405	0.049235	0.013119	-0.0072484	-0.00082693	-0.025556	0.029477	0.040327	0.0092641
2,3-Dihydrohinokiflavone	-0.035654	0.022623	-0.055466	-0.014814	0.019395	-0.027585	-0.010357	-0.0057027	-0.027601	0.035796	0.015753	-0.050458	0.03536	-0.017324	-0.03265	0.0054959	0.027815	-0.01369	0.0088659	0.0030949	-0.03411	0.018888	-0.024464	-0.044344	0.012888
BML-LCMS18-28.64-498.2963	-0.035946	0.05164	0.0052198	-0.03515	0.0024273	-0.020626	-0.034133	0.018318	0.014939	-0.0049941	0.0036294	0.023349	-0.0026918	-0.005246	0.013536	0.0073541	-0.031469	-0.03125	0.0012063	0.00070912	-0.0033267	0.018418	0.0085169	0.030002	0.00091287
BML-LCMS18-23.6-574.2788	-0.035977	0.043986	-0.025469	0.035587	-0.012556	0.015361	0.054063	-0.015577	2.0424e-05	0.011271	-0.0071537	-0.0041505	-0.010451	-0.013253	0.030707	-0.010415	-0.021871	-0.010792	-0.019044	0.033326	-0.011569	0.0039139	-0.014005	0.0039755	0.0021027
BML-LCMS18-39.58-504.4131	-0.036065	0.042984	7.3343e-05	0.025343	0.018848	-0.046981	-0.045754	0.03904	-0.018937	0.032382	-0.077772	-0.057583	-0.052427	0.027168	-0.0065203	-0.020699	0.069534	0.036697	-0.031046	-0.010669	0.0043218	0.011008	0.028365	-0.028037	0.011047
BML-LCMS18-35.22-1038.566	-0.036099	0.051428	-0.0002362	-0.026194	0.010365	-0.039166	-0.026948	0.029312	-0.0020463	0.014611	-0.024656	0.041136	0.025556	0.012931	-0.016694	0.044096	-0.039687	0.010486	-0.027816	0.0080878	-0.016299	-0.01465	0.040325	-0.019348	-0.0075137
BML-LCMS18-23.86-600.4962	-0.036165	0.010843	-0.029917	0.063113	-0.01215	0.016204	0.041814	-0.0079752	-0.002925	0.01073	-0.01044	0.0041594	-0.010507	-0.0032434	0.014638	-0.0034126	-0.017926	0.0075602	-0.01818	0.0064319	0.02589	-0.016848	-0.032891	-0.018643	0.0040306
BML-LCMS18-11.41-192.0788	-0.036336	-0.029396	0.018819	-0.034258	-0.011925	-0.018986	-0.0080402	-0.029273	-0.021795	-0.017136	-0.021407	-0.019468	-0.10337	0.037702	-0.035026	-0.053452	0.088809	-0.047712	0.037003	0.097917	-0.11332	0.05807	0.10499	0.23615	0.0031753
BML-LCMS18-28.93-548.3262	-0.036395	0.023552	-0.03195	0.054805	-0.011244	-0.0015809	-0.034447	0.022188	0.012755	-0.0041909	0.02254	-0.044355	-0.0035007	0.00921	-0.023409	0.039074	-0.019295	-0.019987	-0.0084048	0.038249	-0.010884	-0.0060097	-0.007774	-0.00078401	0.0074897
BML-LCMS18-23.04-408.2449	-0.036519	0.040211	-0.032514	0.036455	-0.0043336	0.026316	0.021351	0.0016754	0.00753	0.0082436	-0.0007568	5.214e-05	-0.022269	-0.023291	0.059197	-0.022233	-0.017075	-0.002862	-0.028782	0.020641	0.0046633	0.013009	-0.017848	0.0072031	-0.0075155
BML-LCMS18-28.64-538.2902	-0.036587	0.054767	-0.00166	-0.023479	-0.00062233	-0.018112	-0.040344	0.019597	0.017407	-0.0040255	0.0071745	0.0011981	0.026622	-0.01715	0.0059789	0.014686	-0.011403	-0.01069	-0.019747	0.003014	-0.0061786	0.013842	-0.0041829	0.0027999	-0.0049394
BML-LCMS18-29.22-262.228	-0.036626	-0.042138	0.031866	-0.037226	0.012932	-0.01194	-4.7154e-05	-0.0025109	-0.0046698	0.013241	-0.01951	-0.017776	0.0067603	-0.0017536	0.0048721	-0.01099	0.0020324	0.023556	0.024762	0.029371	0.0063999	-0.033218	0.003996	-0.025283	0.0018647
BML-LCMS18-33.5-340.3445	-0.036665	0.019063	0.0012345	-0.0021169	-0.0012041	-0.040037	-0.051573	-0.066915	0.043416	-0.0028749	0.13458	-0.031015	0.13676	-0.023049	-0.054592	-0.03573	0.11011	-0.09836	0.031383	-0.040698	-0.074421	0.10222	-0.14793	-0.075585	0.021573
BML-LCMS18-31.3-430.2702	-0.036813	-0.034553	0.036131	-0.043801	0.0071496	-0.0057441	-0.01166	-0.01376	-0.014956	-0.0057249	0.0062321	0.025012	-0.0065806	0.012244	-0.010872	0.0025601	0.0030786	0.0038019	0.0005322	0.0095712	0.026089	-0.026539	0.0029041	-0.035068	0.00081533
Amentoflavone-tri-hexoside II	-0.036829	0.047257	-0.03624	-0.0041939	-0.021981	-0.019554	-0.012841	-0.01294	-0.0045911	-0.0080153	0.0028155	-0.0076614	-0.016769	-0.0037337	0.007311	0.0045108	0.02065	0.010656	0.00038691	-0.0066939	-0.026075	-0.028167	0.014347	-0.014147	-0.0010219
BML-LCMS18-23.68-600.4977	-0.036886	-0.0032429	-0.028232	0.066602	-0.0076827	0.0070607	0.021085	0.0047306	-0.0014839	0.010829	-0.012565	0.011446	-0.0011069	-0.0047327	0.015733	-0.0089193	-0.0057033	0.0077257	-0.010355	-0.0047453	-0.014049	0.024035	-0.021009	0.0045739	-0.0099575
BML-LCMS18-4.64-421.0229	-0.037085	0.043447	-0.0079156	-0.0080997	0.0070669	-0.043464	-0.068058	0.034451	-0.0098007	-0.0055304	-0.031971	-0.041823	-0.12644	0.024845	0.017792	-0.014028	0.0038419	-0.015247	0.00011186	0.043581	0.022113	0.041517	-0.0078806	-0.022421	-0.0079479
BML-LCMS18-21.24-618.2995	-0.037097	0.004514	-0.027926	0.064986	-0.012424	0.017354	0.023669	-0.0031878	0.0034857	0.0031016	-0.0095379	-0.0030249	-0.015773	-0.012039	0.032188	-0.025276	0.0059824	0.01134	0.0018756	0.0016731	0.0056648	-0.00332	-0.016673	-0.0038175	0.012353
BML-GCMS8-M-81.268-289.1	-0.037211	-0.044915	0.030303	-0.024973	0.00089788	0.0064673	-0.0049098	-0.025693	-0.025775	-0.010941	0.0094983	0.051121	-0.015669	0.012053	-0.0028007	-0.0080323	0.016121	0.02653	-0.066962	-0.024533	-0.020301	-0.037301	-0.080625	0.032706	-0.0087735
Amentoflavone-di-hexoside I	-0.037281	0.04641	-0.036135	0.00039894	-0.021355	-0.017775	0.0028913	-0.02061	-0.011191	-0.0040166	-0.0045831	-0.0076292	-0.028488	0.0042003	0.0049591	0.0041145	0.017567	0.0090763	-0.00017441	-0.0072264	-0.039296	-0.032495	0.0092024	-0.02767	0.0026942
BML-LCMS18-2.28-148.0504	-0.037457	0.013533	-0.028052	0.051712	-0.0011314	-0.022531	-0.033536	0.01967	-0.044014	-0.018319	-0.049106	0.059872	-0.0087659	-0.00059398	-0.025159	-0.031609	0.11272	0.020893	0.069573	-0.026863	-0.020117	-0.039391	-0.014502	-0.021177	-0.47729
BML-LCMS18-29.75-572.3345	-0.037559	-0.037821	0.034693	-0.039199	0.0088762	-0.0087185	-0.011201	-0.009818	-0.013696	-0.0009366	0.0019138	0.012868	0.0032514	0.0069958	-0.010606	-0.0023306	0.0054812	-0.004184	0.011107	0.01472	-0.0020073	-0.010898	-0.0078916	-0.011988	0.0036588
BML-LCMS18-30.75-420.2841	-0.03769	0.010964	-0.028045	0.059621	-0.013911	0.020574	0.042359	-0.015241	-0.0074334	0.011907	-0.0073286	-0.040502	-0.018782	-0.0048703	0.0054091	-0.0082398	0.011536	0.00087308	-0.0060716	0.029834	-0.0020195	0.0077906	0.00018611	0.002164	0.011839
BML-LCMS18-26.36-582.2818	-0.037692	0.048033	-0.018523	0.022225	-0.011524	0.014709	0.059681	-0.025868	-0.017918	0.0090631	-0.00797	-0.013738	-0.02001	0.0029237	0.0084081	-0.0024922	-0.0018532	-0.011821	-0.013693	-0.0045969	-0.024672	0.025303	0.006387	0.0069791	-0.014154
BML-LCMS18-27.04-486.2627	-0.037813	0.0032079	0.017684	-0.027645	-0.0083521	0.0029778	-0.055343	-0.0069957	-0.008797	-0.057919	0.1099	0.18343	0.0007117	0.045544	-0.034171	0.036289	-0.028679	-0.12017	-0.023236	-0.011572	-0.058771	0.073727	-0.13683	-0.02068	0.0035687
BML-LCMS18-12.55-739.2664	-0.037815	0.02936	-0.041413	0.025924	-0.005537	-0.025177	-0.046521	-0.00087603	-0.015254	-0.030952	-0.0096983	-0.0024598	0.014663	-0.017342	-0.027103	-0.0049983	0.10709	-0.0021376	0.043157	-0.0051413	0.013161	0.0070609	-0.044249	-0.0061576	0.010341
BML-LCMS18-25.97-524.2744	-0.037913	-0.012976	-0.024572	0.064018	-0.0047835	0.0030898	0.018016	0.0028674	-0.014917	0.016722	-0.024596	-0.0021573	-0.022525	0.010063	-0.0064063	-0.0021555	0.0090844	0.012644	-0.031046	0.037548	0.020608	0.013836	-0.018664	0.0058082	-0.016592
BML-LCMS18-36.9-996.5526	-0.03801	-0.036302	0.033199	-0.037764	0.011519	-0.012361	-0.0032661	-0.007248	-0.012732	0.012722	-0.031357	-0.013628	0.0060071	-0.0038036	-4.4428e-05	-0.0060999	0.0072232	0.048603	-0.0083278	0.026545	0.013207	-0.088465	0.010876	0.018536	-0.0028079
BML-LCMS18-13.16-286.1384	-0.03804	0.037783	-0.02122	0.032542	-0.014213	0.022994	0.076633	-0.031579	-0.011875	0.013549	-0.0078732	-0.022566	-0.012513	-0.0090245	0.016728	-0.01412	-0.0076058	-0.021029	0.014006	0.0019035	-0.022975	0.0003116	-0.015326	0.026741	-0.0058556
BML-LCMS18-2.16-208.0733	-0.038087	0.025174	-0.027816	0.043378	-0.0025	-0.017786	-0.030271	0.020935	-0.031532	-0.00026298	-0.047109	0.064845	-0.035838	0.037574	-0.031097	-0.0071482	0.08534	0.022954	0.067816	-0.056996	-0.013344	-0.095503	0.011004	0.0061031	-0.24061
BML-LCMS18-25.97-600.5856	-0.038276	0.016874	-0.030066	0.057787	-0.0067185	-0.0029522	-0.0044454	0.0213	0.014177	0.0068327	0.005386	0.020315	0.017368	-0.0016424	0.0094766	0.027222	-0.047178	0.011101	-0.038268	0.023299	-0.040535	0.010934	0.016866	0.004202	-0.010891
BML-LCMS18-26-519.3293	-0.038504	-0.034541	0.020418	-0.037877	-0.022037	-0.012446	0.013946	-0.024977	-0.044665	0.015773	0.080659	-0.072165	-0.02587	-0.00084931	0.010896	-0.006542	-0.0061951	0.019515	0.037298	-0.045798	0.0073194	0.04949	-0.019045	0.01798	0.0024507
BML-LCMS18-27.83-682.3408	-0.038506	0.033703	0.00087958	-0.055296	0.0017323	0.00072845	0.018179	-0.026174	-0.034631	0.0037872	0.025662	0.022731	0.0067999	-0.00088625	-0.030475	-0.0018322	-0.017889	-0.013275	-0.0029062	0.0026991	-0.026069	-0.036063	0.0020396	0.00021882	-0.0048894
BML-LCMS18-27.97-465.3076	-0.038566	0.030682	0.019829	-0.050608	0.0071387	-0.022014	-0.030588	0.014244	0.017723	-0.0044899	0.0082517	0.036812	0.039427	-0.017995	0.0168	0.0079274	-0.038795	-0.022203	-0.0040164	0.038579	-0.0027255	-0.029721	-0.036777	0.00011984	0.0044809
BML-LCMS18-23.68-595.3326	-0.038579	-0.0092133	-0.025131	0.064253	-0.0086735	0.0089119	0.0077256	0.0069259	0.0063122	0.0048485	-0.0019028	0.0056013	0.013033	-0.010459	0.010209	-0.0017682	-0.0056192	0.014341	-0.0076522	-0.0099454	0.023885	0.0082602	-0.017944	-0.0085098	0.0027426
BML-LCMS18-25.97-595.3334	-0.038611	0.0004716	-0.027838	0.062932	-0.0075036	0.0011578	-0.012043	0.020953	0.01596	0.004016	0.0071722	0.001455	0.013094	-0.0017885	0.0018046	0.023566	-0.0363	0.011643	-0.017916	0.018815	-0.0091001	-0.0085794	0.0090409	-0.0058043	0.0087944
BML-LCMS18-26.18-542.4868	-0.038627	0.014964	-0.028949	0.057243	-0.0041445	-0.0021453	0.024512	0.012964	0.0032336	0.015573	-0.028549	0.043044	-0.023799	4.787e-05	0.037165	-0.0094271	-0.044344	0.0099488	-0.030529	0.015731	0.012314	0.0040785	-0.014971	-0.00021487	0.0034969
2,3-Dihydroamentoflavone	-0.038703	0.0086844	-0.056913	-0.019476	0.014928	-0.01257	-0.014598	-0.011731	-0.018761	0.027173	0.012712	-0.026941	-0.00093418	-0.0082376	-0.017678	-0.013776	0.0079389	-0.0077869	0.017462	0.0020645	-0.039557	0.011105	0.0043923	-0.0058641	0.0055689
BML-LCMS18-25.75-453.2833	-0.038713	0.041125	-0.00082507	-0.0091138	-0.0091517	0.01896	0.099712	-0.053158	-0.036347	0.019312	-0.008248	-0.015647	-0.0081603	0.0076497	-0.016073	0.0054823	-0.010312	-0.034575	-0.01208	0.024479	-0.012105	-0.012948	-0.046366	0.021225	9.9798e-05
BML-LCMS18-5.06-693.2441	-0.038729	-0.046022	-0.015703	0.028253	0.0069688	0.013973	-0.0062639	-0.015928	0.0042774	-0.0548	-0.008551	0.044667	-0.0078283	-0.012707	-0.070644	-0.020596	0.0027543	0.012809	-0.013786	0.036029	0.015641	-0.01923	0.0051618	0.04142	-0.0014701
BML-LCMS18-33.04-475.3297	-0.038786	-0.023865	0.035568	-0.048449	0.006102	-0.0049378	-0.0074563	-0.017728	-0.017323	-0.0053524	0.0050843	0.024885	-0.0053897	0.011239	-0.01333	0.0059722	0.010284	0.010251	-0.011441	0.036785	0.033478	-0.04309	0.01911	-0.011826	0.010706
BML-LCMS18-26.12-595.3322	-0.038814	0.010955	-0.028275	0.059779	-0.011342	0.010168	0.013033	0.0083432	0.015832	0.0043539	0.0089096	0.004493	0.0033116	-0.0034355	0.01773	0.020659	-0.057774	0.014436	-0.024311	-0.010253	-0.011577	-0.018833	0.00088481	-0.037758	-0.0089097
BML-LCMS18-26.13-544.3039	-0.038937	-0.0017199	-0.025111	0.059491	-0.0080676	0.0063746	0.0018437	0.0063544	0.0037298	0.0060158	0.013945	-0.010754	0.029028	-0.012049	0.0026797	0.010454	0.016428	0.012339	-0.038334	0.10466	-0.094924	0.045602	0.061292	0.086629	-0.020071
BML-LCMS18-23.68-542.2854	-0.038952	-0.010363	-0.024369	0.063313	-0.0080665	0.008464	0.0089515	0.0054123	0.0013151	0.0060094	-0.0076754	0.0085467	-0.0058998	-0.006152	0.022977	-0.011274	0.0038769	0.023795	-0.015637	0.0039586	-0.033515	0.016617	0.010777	-0.00070283	-0.002107
BML-LCMS18-25.24-560.3068	-0.039029	0.048534	-0.0063523	-0.0053117	-0.0052841	0.002672	0.054923	-0.024754	-0.023498	0.0098373	-0.022286	0.064334	-0.017486	-0.0051429	0.04263	-0.028164	-0.0030052	-0.0051323	-0.056363	-0.04076	-0.016323	0.051126	-0.077295	-0.074123	-0.016413
BML-LCMS18-29.75-554.3242	-0.039066	-0.035909	0.03329	-0.038697	0.0082658	-0.0069107	-0.0085385	-0.0098334	-0.010877	-0.00021689	0.0030577	0.008883	0.0026669	0.0032805	-0.0049957	-0.0037657	-0.0042563	-0.0057164	0.012192	0.0016692	-0.0019274	0.00043533	-0.00081608	-0.022065	-0.0063354
BML-LCMS18-12.76-768.2462	-0.039138	0.019008	-0.029597	0.049174	-0.011102	-0.0071553	-0.049511	0.031194	0.024015	-0.0094782	0.026279	-0.0069097	0.040189	-0.010616	-0.015338	0.021985	-0.0052329	-0.027166	0.014802	-0.005863	-0.032543	0.013539	-0.057873	-0.016626	0.003126
BML-LCMS18-12.76-785.2724	-0.039189	0.015271	-0.029419	0.051878	-0.011665	-0.006556	-0.046398	0.03069	0.025089	-0.0095399	0.024896	-0.0093521	0.033542	-0.011034	-0.0083894	0.015182	-0.0072486	-0.030043	0.023072	-0.0021047	-0.034037	0.014005	-0.057457	-0.017144	0.010222
BML-LCMS18-28.07-416.2562	-0.039198	0.036791	0.014681	-0.044904	0.00631	-0.024401	-0.038436	0.017781	0.013051	-0.003028	0.0002021	0.021575	0.02159	-0.014446	0.013053	-0.00066858	-0.020484	-0.029361	0.0032856	-0.00035667	-0.017443	0.007616	-0.043258	0.013516	0.0050243
BML-LCMS18-35.48-368.3758	-0.039343	0.023316	0.0090279	-0.022967	0.028327	-0.077526	-0.037024	-0.020571	-0.045548	0.04373	-0.039415	-0.073312	0.034338	-0.080668	0.029708	-0.035596	0.041231	0.0052868	-0.0011506	0.0025294	0.0044094	-0.013495	0.025276	-0.027162	0.0076833
BML-LCMS18-27.61-582.2801	-0.039354	0.029369	-0.023216	0.040518	-0.010184	0.013155	0.06524	-0.01715	-0.009713	0.021488	-0.01306	-0.020282	-0.045352	0.013408	0.0026818	0.013945	-0.06931	-0.028036	-0.038489	0.017052	0.035237	0.01442	-0.039663	-0.0036516	0.0011231
BML-LCMS18-26.71-510.2597	-0.039388	0.053177	-0.015233	0.0065445	-0.0074418	-0.0066006	-0.017573	0.0096103	0.0062807	-0.0036877	0.014822	0.0083537	0.02129	-0.0021058	-0.010446	0.026889	-0.011606	-0.015925	-0.015849	-0.0042067	-0.02867	-0.00145	-0.017362	-0.017157	0.0049715
BML-LCMS18-24.01-332.1652	-0.039601	-0.0039972	-0.025262	0.062256	-0.010482	0.012717	0.014236	0.0022812	0.0038608	0.0025433	-2.1319e-05	0.0062117	-0.018764	0.00075184	0.017103	-0.0050757	-0.011184	0.0062188	0.0062716	0.0082772	-0.014624	-0.0034369	0.020091	0.011004	0.0023549
BML-LCMS18-37.47-762.4326	-0.039623	0.016483	0.019485	-0.045487	0.023811	-0.050229	-0.02078	0.035331	0.006806	0.038714	-0.079943	-0.034094	0.025018	-0.028405	0.028998	-0.021699	-0.020614	0.025302	0.013986	-0.017365	0.0093347	0.022533	0.012541	0.017634	-0.0024392
BML-LCMS18-25.97-560.2978	-0.039817	-0.00051574	-0.026412	0.060947	-0.0071679	0.00097166	-0.012672	0.02083	0.016338	0.0036326	0.0060529	0.0040703	0.0093159	-0.0025269	0.0071843	0.020304	-0.036465	0.015	-0.019451	0.016535	-0.014679	-0.0058291	0.017562	0.00063895	-0.002903
BML-LCMS18-16.89-340.134	-0.039959	0.030351	0.018264	-0.051865	-0.00084734	-0.016106	0.0049182	-0.0065516	-0.0016154	-0.0027605	0.0032303	0.032707	0.017615	0.0019641	-0.0073057	0.013723	-0.021459	-0.018561	0.017551	0.026962	0.0041242	-0.03116	0.025996	-0.033775	0.012388
BML-LCMS18-12.55-722.2403	-0.039989	0.031061	-0.029349	0.033819	-0.0042417	-0.017693	-0.044729	0.01177	-0.032449	-0.016714	-0.0021376	-0.0089057	0.0043415	-0.0093955	-0.048857	0.001187	0.093773	-0.0044526	0.036809	0.01566	0.02335	0.019351	-0.04401	0.00088401	0.022283
BML-LCMS18-30.25-491.3217	-0.039996	-0.023794	0.034337	-0.046064	0.0092746	-0.012123	-0.0093049	-0.0080705	-0.011749	-0.0025112	0.0022854	0.036081	0.0075286	0.0033029	0.001318	-0.009792	-0.0042512	-0.020377	0.01555	-0.0054157	-0.026018	0.0019027	-0.039922	-0.0019917	-0.0045449
BML-LCMS18-32.88-722.3983	-0.040032	0.050717	-0.0053319	-0.013318	0.0028131	-0.025042	-0.019554	0.016674	-0.0048137	0.0052484	-0.0079485	0.050184	0.025014	0.0060181	-0.015502	0.031943	-0.019023	-0.004033	-0.041235	-0.015136	0.016225	0.024668	-0.0050931	-0.0036626	-0.0085028
BML-LCMS18-23.85-542.2837	-0.040188	0.030099	-0.022437	0.039056	-0.010712	0.015517	0.064083	-0.017051	-0.0060608	0.011567	-0.013185	0.014187	-0.044426	0.003775	0.034699	-0.021513	-0.037247	-0.035157	0.025936	0.011633	-0.026992	0.0017691	-0.013873	0.011458	-0.0082146
BML-LCMS18-26.64-490.2933	-0.040209	-0.035893	0.032307	-0.03475	0.0073586	-0.00678	-0.0088015	-0.011203	-0.014797	-0.0023282	0.0022829	0.022927	-0.0061686	0.0070302	-0.0040384	-0.0096699	0.0031077	-0.011664	0.0034164	-0.0030631	-0.0054475	0.0076809	-0.03095	0.0055371	-0.00084871
BML-LCMS18-28.11-526.2927	-0.040314	-0.042374	0.029248	-0.024403	0.0034566	0.00072551	-0.00669	-0.01778	-0.020478	-0.0044711	0.0078437	0.015367	-0.012799	0.017193	-0.020526	0.0076079	0.0083859	0.01218	-0.01705	0.0063982	0.0088757	-0.030953	-0.0051988	0.0010236	-0.0078619
BML-LCMS18-27.96-236.2125	-0.04035	0.026654	0.020579	-0.049713	0.0076928	-0.022792	-0.031353	0.013295	0.012556	-0.0031677	0.0045797	0.030182	0.032947	-0.014499	0.013215	0.0042198	-0.025682	-0.022437	0.0044776	0.031002	-0.01607	-0.016136	-0.026422	-0.0031099	0.0022626
BML-LCMS18-25.79-506.3439	-0.040429	0.021631	-0.025155	0.049919	-0.011354	0.014396	0.045872	-0.0091531	-0.00061771	0.0086735	-0.0087478	0.014312	-0.022491	-0.00076783	0.030298	-0.0059252	-0.038084	0.0024624	-0.01162	-0.011047	-0.0082077	-0.0074367	-0.010017	-0.01869	0.0061552
BML-LCMS18-37.47-722.4121	-0.040487	0.015546	0.019599	-0.044854	0.022898	-0.048338	-0.020047	0.033064	0.0044779	0.037918	-0.078105	-0.037579	0.012246	-0.0225	0.025629	-0.019979	-0.022263	0.021498	0.012053	-0.0099407	0.0034897	0.018643	0.01591	0.027899	-0.013177
BML-LCMS18-22.69-536.2081	-0.040498	-0.032376	0.033007	-0.038086	0.0075057	-0.0081967	-0.012826	-0.0077378	-0.0066604	-0.00089691	0.0088127	0.0017371	0.014873	7.393e-05	-0.0083521	0.004352	-0.0073654	-0.0037334	0.0069116	-0.01541	0.0045039	0.018398	0.00077903	-0.029379	0.0075347
BML-LCMS18-24.17-598.2741	-0.040505	-0.011642	-0.016835	0.052057	-0.0094488	0.019432	0.034039	-0.0079484	0.011153	-0.0033918	-0.018052	0.066496	0.015619	-0.041439	0.081704	-0.063872	0.014365	0.037877	0.010973	-0.06308	0.06444	-0.012002	-0.057996	-0.050271	0.011455
BML-LCMS18-24.17-578.3066	-0.040528	-0.017238	-0.013323	0.048382	-0.0086778	0.016269	0.029118	-0.0082584	0.0026044	0.0076886	-0.016729	0.02425	-0.024963	-0.018864	0.078727	-0.032166	-0.036722	0.064735	-0.093111	-0.085131	-0.023537	0.03242	-0.073792	-0.174	-0.011975
BML-LCMS18-23.86-595.3324	-0.040563	0.0075422	-0.024814	0.056263	-0.012638	0.018809	0.042792	-0.013433	-0.0040902	0.007904	-0.0066245	0.001825	-0.0085694	-0.0088065	0.022201	-0.013539	-0.0037542	0.0078102	-0.0085236	-0.011516	0.01478	0.0074781	-0.020092	-0.029963	-0.00045797
BML-LCMS18-25.96-626.319	-0.040739	-0.0018901	-0.025051	0.059332	-0.0062889	9.224e-05	-0.011014	0.021878	0.018189	0.003856	0.0021195	0.011251	0.0076602	-0.003546	0.012383	0.017153	-0.043699	0.016632	-0.011131	0.0007892	0.0025902	-0.012258	0.017995	0.00040909	-0.012757
BML-LCMS18-33.04-458.3029	-0.040748	-0.028116	0.033132	-0.041608	0.0061659	-0.0073554	-0.012794	-0.012512	-0.014034	-0.0033073	0.0039306	0.014639	-0.00503	0.0084383	-0.0090803	0.0048802	0.0044164	0.011611	-0.00741	0.020917	0.023674	-0.030065	0.018327	-0.010115	0.0048889
BML-LCMS18-11.44-284.1260	-0.040764	0.028572	-0.0041062	0.002654	-0.0026172	0.0096247	0.074198	-0.027788	-0.0013077	0.032434	-0.046822	-0.08514	0.044531	-0.074884	0.061438	-0.065805	0.067065	0.033822	0.0074722	-0.020478	0.099519	0.16968	0.09723	-0.023167	0.0030434
BML-LCMS18-33.04-802.3926	-0.040785	0.051159	-0.0074339	-0.0094962	0.002855	-0.023629	-0.016105	0.018758	0.00044668	0.012044	-0.023507	0.00185	0.0059323	-5.8135e-05	-0.0032668	0.014888	-0.011465	-0.0031744	-0.0027354	0.0013618	-0.010906	5.1471e-05	0.019002	0.0026461	0.0046936
BML-LCMS18-26.06-460.2465	-0.040811	-0.0026041	0.031059	-0.053036	0.005191	-0.012367	-0.027884	-0.009549	-0.019701	-0.010338	0.0050762	0.034682	-0.0075163	0.012243	-0.015215	-0.0042409	0.024458	-0.01631	-0.0019167	-0.027081	-0.044436	-0.020329	-0.058276	0.030356	0.0023165
BML-LCMS18-28.12-544.3038	-0.04088	-0.044487	0.026682	-0.018117	0.0034612	0.00083997	-0.00441	-0.017413	-0.021974	-0.0016	0.0047566	0.0058559	-0.0079661	0.015928	-0.024546	0.0067896	0.017478	0.012115	-0.011579	0.021373	0.011523	-0.030818	-0.0055824	-0.012206	0.0053548
BML-LCMS18-25.5-573.3135	-0.040892	0.027399	-0.035887	0.020561	-0.011018	0.020484	0.049692	-0.0055057	-0.0033885	0.014756	0.029406	0.024545	0.073416	-0.035104	0.023024	0.017018	-0.051413	0.016278	-0.049428	-0.028446	-0.032399	0.04251	-0.0040758	-0.022302	0.0040438
BML-LCMS18-30.25-514.2887	-0.040997	-0.024631	0.032345	-0.042248	0.011899	-0.018123	-0.01436	0.00061586	-0.0066295	0.0044397	-0.0073152	0.016769	0.02361	-0.0063742	0.003004	-0.014043	-0.0068065	-0.023226	0.021575	-0.0036985	-0.042613	0.00038615	-0.075502	-0.0010342	-0.0065523
BML-LCMS18-31.14-500.277	-0.041076	-0.025597	0.032509	-0.041347	0.0071545	-0.0094793	-0.022298	-0.0024098	-0.00074707	-0.0053048	-0.0014654	0.023518	-0.002814	-0.0036041	0.017167	-0.016516	-0.016801	-0.0025298	0.0058229	-0.025182	-0.027327	-0.049447	-0.076536	-0.011773	-2.8019e-05
BML-LCMS18-29.4-683.3664	-0.041117	-0.037384	0.030685	-0.029986	0.0050307	-0.0020777	-0.0083493	-0.013669	-0.013542	-0.0066429	0.0089609	0.027778	-0.010877	0.0073056	-0.0012484	-0.012326	0.0074159	-0.014352	0.0077349	0.0068506	0.00016648	0.0060314	-0.022511	0.0050517	-0.0068538
BML-LCMS18-25.97-228.1342	-0.041145	0.0064122	-0.02631	0.057429	-0.0084239	0.0038178	-0.0034076	0.015097	0.01352	0.0050164	0.0018177	-0.0021808	-0.0080495	-0.0012582	0.015494	0.012847	-0.035726	0.013352	-0.021381	0.022685	-0.026004	-0.0071279	0.022057	-0.00010224	0.0027387
BML-LCMS18-24.76-486.2604	-0.041183	0.044323	-0.019714	0.023235	-0.0075026	0.0019239	0.03416	-0.0063271	-0.0051263	0.012084	-0.0074302	0.010906	0.00043046	-0.0030411	0.0086981	0.0082807	-0.024925	-0.013981	-0.032104	0.024154	-0.001197	0.018329	-0.021079	-0.0067588	0.0099034
BML-LCMS18-25.8-584.2967	-0.041267	0.0029992	-0.025285	0.057841	-0.005831	-0.0014705	-0.0098153	0.020755	0.01276	0.0028319	0.0039208	0.021035	0.01027	-9.7405e-05	0.0077005	0.02057	-0.041152	0.01115	-0.025707	-0.010001	0.0017143	0.015437	0.0026418	-0.0019649	-0.0055032
BML-LCMS18-35.75-1036.552	-0.041268	0.041966	0.00090833	-0.022764	0.01327	-0.042145	-0.020402	0.026651	-0.013163	0.023541	-0.051424	0.035164	0.022354	0.0072579	-0.014931	0.025453	-0.0058255	0.032451	-0.034252	0.0052674	0.018469	-0.013426	0.035799	0.0051813	-0.0053766
BML-LCMS18-29.81-476.3163	-0.041365	0.025995	0.018953	-0.045919	0.0075517	-0.023244	-0.034911	0.017759	0.01835	-0.0024949	0.0041163	0.024547	0.031334	-0.015506	0.013733	0.0058196	-0.043936	-0.028957	0.005015	0.032319	-0.023295	-0.042661	-0.059692	0.029362	-0.00071957
BML-LCMS18-17.85-358.1951	-0.041421	-0.010127	-0.021794	0.058065	-0.0025734	-0.0011966	0.01613	0.012768	0.001768	0.015316	-0.024782	0.0097571	-0.019556	0.0020777	0.0205	-0.0091431	-0.029549	0.0065065	0.013884	-0.026895	0.003937	0.023723	0.01135	0.0015532	-0.0076445
BML-LCMS18-25.97-578.3092	-0.04145	0.020226	-0.026612	0.050082	-0.0074817	-0.0023966	-0.0096951	0.019194	0.014978	0.0044311	0.010393	0.0040058	0.029967	-0.0042929	-0.0021216	0.034109	-0.038084	0.013094	-0.024983	0.010127	-0.026588	-0.0021187	0.024475	-0.0040612	-0.0029028
BML-LCMS18-24.28-466.2928	-0.041462	0.046532	0.0044587	-0.027364	-0.00206	-0.0087645	-0.0029126	-0.0030195	-0.00012713	-0.0010909	0.013453	0.017989	0.02033	-0.0008532	-0.013172	0.027436	-0.028096	-0.026078	-0.029387	0.031624	0.0047854	-0.016441	-0.030334	0.019521	0.0050467
BML-LCMS18-25.75-582.3202	-0.041522	0.019598	-0.02345	0.048707	-0.012755	0.018034	0.048664	-0.015758	-0.004245	0.0081102	-0.0028276	-0.0014671	-0.0085738	-0.0048122	0.016978	-0.0027163	-0.02199	0.00012996	-0.015188	-0.011151	0.012638	0.0073557	-0.016784	-0.013788	-0.0053373
BML-LCMS18-28.38-122.1059	-0.041559	-0.03275	0.03116	-0.034318	0.0097229	-0.012897	-0.011853	-0.0023162	-0.007859	0.00047057	0.0007688	0.032554	0.0032913	0.0068416	-0.00030311	0.00030454	-0.022571	-0.0090738	0.0034478	-0.0029915	-0.0053395	0.002587	-0.017912	-0.0052273	-0.0081411
BML-LCMS18-5.02-709.2378	-0.041625	-0.028395	-0.015632	0.047812	0.0029722	0.0067642	-0.0068692	0.0080991	0.0068215	0.002544	-0.0058924	-0.00070995	0.02726	-0.0013062	0.016966	0.0070865	0.045052	-0.046915	0.066499	0.064188	0.018732	0.020078	-0.060071	-0.017846	0.020951
BML-LCMS18-21.02-618.2983	-0.041631	-0.00015162	-0.024423	0.057955	-0.0072417	0.0055896	0.010669	0.0093993	0.0066869	0.0068543	-0.013854	0.010874	-0.022927	-0.0035607	0.030408	-0.01526	-0.017546	0.0075775	0.0088256	-0.0057893	-0.0073363	0.0043793	0.00836	-0.0028807	-0.0034289
BML-LCMS18-20.48-402.1673	-0.041653	0.014297	-0.024161	0.050937	-0.010438	0.014612	0.049092	-0.012864	-0.0064742	0.012708	-0.017984	0.0031145	-0.010831	-0.0097427	0.025279	-0.018498	-0.0025522	0.0068661	0.00017723	-0.0098974	0.014036	0.0084227	-0.0071375	-0.0018298	0.0057509
BML-LCMS18-31.79-432.2885	-0.041707	-0.042289	0.02669	-0.019558	0.0073502	-0.0068651	-0.00037727	-0.010872	-0.020921	0.004157	-0.00338	0.016559	-0.0051049	0.014061	-0.017283	-0.0020229	-0.0007041	-0.012729	0.0014401	-0.00034064	-0.015243	0.0022868	-0.046223	0.014429	0.011811
BML-LCMS18-30.36-474.2988	-0.041738	-0.021575	0.032446	-0.043675	0.0097175	-0.014424	-0.014489	-0.0028618	-0.0072766	-0.00067801	-6.1239e-05	0.025148	0.0096349	0.00067575	0.0014954	-0.0092092	-0.0088533	-0.023328	0.020883	0.0041885	-0.029268	-0.0072716	-0.047132	0.00054919	-0.0034328
BML-LCMS18-23.37-578.3086	-0.041782	0.0038516	-0.025407	0.05682	-0.0070286	0.0045469	0.017076	0.0045276	-0.0012118	0.0089606	-0.015411	0.015092	-0.00015952	-0.0084054	0.019989	-0.0094166	-0.0020061	0.013121	-0.02023	-0.0088535	0.0097045	0.027381	-0.018739	-0.0038102	-0.0031691
BML-LCMS18-30.65-356.2919	-0.041816	-0.031752	-0.016562	-0.025706	0.002462	-0.0052126	0.013581	0.00095495	0.0028734	0.0039105	0.018024	-0.031255	-0.0167	0.068127	-0.064471	0.062385	-0.045168	-0.10437	0.12467	0.0047998	-0.025504	-0.043165	-0.15058	0.03361	0.023314
BML-LCMS18-18.32-340.1845	-0.041858	0.014991	-0.022492	0.048366	-0.012924	0.02061	0.056823	-0.01958	-0.0056538	0.010753	-0.0094578	-0.0066131	-0.0223	-0.0061862	0.024966	-0.014408	-0.018118	-0.00097202	0.00029122	-0.024551	0.0095346	0.010909	-0.0064938	-0.0012381	-0.0051089
BML-LCMS18-13.38-699.2721	-0.041911	-0.042139	0.02697	-0.019911	0.0051188	-0.0021238	-0.0018504	-0.01372	-0.017124	0.0025795	-0.0040714	-0.00090643	-0.0076894	0.0086378	-0.012205	-0.00029988	0.0079174	0.016571	-0.0028161	-0.012218	0.0099019	-0.010394	0.010664	0.0071044	0.018513
BML-LCMS18-28.39-194.0579	-0.042	-0.028654	0.031767	-0.03803	0.0077789	-0.0098596	-0.0134	-0.0051983	-0.0053532	1.3744e-05	-0.0025214	0.0057798	-5.6488e-05	-0.0021212	0.0080922	-0.01036	-0.0083013	-0.00018061	0.01667	-0.034513	-0.018478	0.0023239	-0.0086088	0.00086368	0.0041423
BML-LCMS18-18.32-318.2008	-0.042028	0.016696	-0.022918	0.047785	-0.011963	0.017721	0.053634	-0.016898	-0.0064673	0.012032	-0.012111	-0.0061322	-0.024304	-0.0039168	0.02102	-0.011843	-0.019482	-0.0027563	-0.0031234	-0.023398	0.016424	0.015041	-0.007592	0.005894	-0.0027926
BML-LCMS18-35.7-418.3048	-0.042109	0.02929	-0.035873	-0.015639	0.002727	-0.0075023	0.02822	-0.044991	-0.035372	0.01996	-0.029082	-0.053397	-0.013123	-0.0023634	-0.013866	-0.0031284	0.046994	0.015243	-5.6546e-05	0.017877	-0.029737	-0.015345	0.011265	-0.023273	0.0092568
BML-LCMS18-25.79-394.264	-0.042114	0.020623	-0.022857	0.04716	-0.011999	0.015922	0.04722	-0.013759	-0.0035254	0.007537	-0.00054289	0.0055695	-0.00029746	-0.0034517	0.013533	0.0042091	-0.028554	0.00059858	-0.012044	-0.015351	0.00462	-0.00041596	-0.012421	-0.013658	-0.0029489
BML-LCMS18-29.77-594.3166	-0.042207	-0.033835	0.029542	-0.03295	0.0063436	-0.0088326	-0.010962	-0.0085615	-0.01135	-0.00045205	0.0067143	0.0054462	0.0077224	0.0048635	-0.010325	0.0024078	-0.00031402	-0.0055808	0.01463	-0.0051035	-0.0090455	0.010905	0.0043667	-0.020683	0.008302
BML-LCMS18-21.25-556.0995	-0.042288	0.048402	-0.013129	0.0054636	-0.0076223	-0.0027653	-0.013551	0.0042472	0.0034994	-0.0021681	-0.0014512	-0.023459	0.0094947	-0.01334	-0.00086981	-0.0064877	0.037305	-0.016598	0.039322	-0.0024802	-0.01416	-0.0050915	0.0071145	-0.0014577	0.0023892
BML-LCMS18-25.7-474.2972	-0.042332	-0.033104	0.028771	-0.033639	0.0047637	-0.0031036	-0.0066375	-0.015691	-0.018826	-0.0046021	0.0068037	0.027635	-0.0098645	0.01096	-0.011546	-0.0048342	0.0048215	-0.003192	-0.0048852	0.0048171	-0.0058685	-0.018743	-0.021824	0.012996	-0.0089423
BML-LCMS18-15.07-623.2209	-0.042333	0.0046077	-0.031686	0.033515	-0.040457	-0.027047	-0.038895	0.024296	0.022942	-0.018828	0.029832	0.03754	0.04144	-0.011344	-0.005285	0.022894	-0.0085271	0.008378	-0.0053984	-0.018347	0.0094915	0.012382	-0.011809	-0.037984	0.0031441
BML-LCMS18-24.61-392.2558	-0.042401	0.0063268	-0.015958	-0.03837	-0.0058542	-0.053324	-0.064079	0.0094876	-0.029531	0.0067858	0.069607	0.0024013	0.020824	-0.036869	0.0026622	-0.013513	-0.085288	0.013606	0.00042069	0.0093671	-0.0049647	-0.021805	-0.01242	-0.0018082	-0.012348
BML-LCMS18-22.20-372.1571	-0.042425	0.0331	-0.017128	0.027415	-0.011608	0.017915	0.071403	-0.029762	-0.015934	0.015267	-0.012559	-0.011523	-0.0129	-0.0056281	0.012831	-0.0097914	-0.0083712	-0.012671	-0.00528	-0.0060648	0.012961	0.015962	-0.016891	-0.0063132	0.0018115
BML-LCMS18-27.98-448.2822	-0.042447	0.029129	0.017128	-0.043668	0.0038781	-0.017252	-0.03054	0.01021	0.015221	-0.0053756	0.0077108	0.020767	0.029252	-0.018322	0.017102	0.0045615	-0.02713	-0.012692	-0.0062263	0.01864	-0.0061369	-0.031346	-0.032898	0.0075379	0.018217
BML-LCMS18-28.56-323.2803	-0.042454	-0.035638	0.022974	-0.015279	0.010632	-0.011155	-0.0091444	-9.5323e-05	-0.0075059	0.02067	-0.020071	-0.097133	-0.0074443	0.014701	-0.031646	0.030227	-0.0050065	0.048163	-0.0016591	0.014426	0.049797	0.012778	0.13251	-0.062304	0.0020741
BML-LCMS18-28.39-252.209	-0.042557	-0.028043	0.030818	-0.037762	0.0058817	-0.0090198	-0.0097838	-0.0028205	-0.0092491	-0.00038788	-0.0031948	0.021465	-0.0014585	0.0031349	0.0015464	-0.010321	-0.0034232	-0.0112	0.007778	-0.0063197	-0.018285	-0.00026279	-0.031654	0.0071705	0.0058706
BML-LCMS18-28.09-662.3069	-0.042601	0.029693	0.016526	-0.041962	-0.00086448	-0.0091385	-0.042827	0.0088341	0.022273	-0.016082	0.02538	0.011041	0.014079	-0.016785	0.020848	0.0058774	-0.022987	-0.010868	-0.00025129	-0.00032083	-0.013736	-0.015317	0.010969	-0.0061212	-0.010579
BML-LCMS18-29.75-514.2898	-0.042621	-0.034315	0.027305	-0.026105	0.0093187	-0.01232	-0.014405	0.00067422	-0.0055923	0.005394	-0.0096074	-0.00097191	0.0086288	0.00072394	-0.0057974	-0.0088753	-0.013133	-0.018727	0.020714	0.048422	-0.037787	-0.079409	-0.10195	0.01347	-0.0044387
Amentoflavone-tri-hexoside I	-0.042654	0.022864	-0.042516	0.014948	-0.025313	-0.0080906	-0.0080125	-0.022774	0.00077193	-0.013368	0.01346	-0.0094367	-0.026837	-0.0054135	0.022226	0.0042706	0.010906	0.020948	0.0093746	-0.012256	-0.028535	-0.051759	0.027281	0.014183	-0.00045365
BML-LCMS18-29.39-666.3403	-0.042654	-0.037124	0.028249	-0.025241	0.0035098	-0.0008388	-0.012044	-0.014014	-0.015813	-0.0067057	0.009138	0.017094	-0.012207	0.0086529	-0.005807	-0.010987	0.017428	-0.0097689	0.0034101	0.0024164	-0.0097587	0.003015	-0.032067	-0.020516	-0.0007832
BML-LCMS18-25.97-704.3382	-0.04266	-0.043716	0.00864	0.01789	-0.0018473	0.0065073	-0.0030412	-0.0089736	-0.019251	-0.0039403	0.006144	0.012871	-0.06252	0.043088	-0.028557	0.012848	-0.016229	-0.014741	0.020228	0.041532	-0.027344	-0.080551	-0.00090452	0.053103	0.0042002
BML-LCMS18-15.06-606.1947	-0.042692	0.016828	-0.030009	0.029322	-0.033715	-0.028461	-0.045876	0.028036	0.019521	-0.01906	0.028089	0.041437	0.030928	-0.0093827	0.0027144	0.020913	-0.0054572	0.0070246	0.0035995	-0.014701	-0.024134	0.0099043	0.013385	-0.033882	0.014755
BML-LCMS18-26.22-538.3139	-0.042733	-0.037342	0.02382	-0.027021	0.020529	0.0077656	-0.011985	-0.007219	-0.018595	-0.011739	0.010175	-0.000582	0.0075959	0.01014	0.00050172	0.0057004	-0.0048039	0.010891	-0.016056	-0.0040718	0.016332	-0.004693	-0.010211	-0.017576	0.0017605
BML-LCMS18-28.11-566.286	-0.042796	-0.041915	0.024913	-0.015727	0.0029045	0.00034337	-0.0059196	-0.015603	-0.020024	-0.0008799	0.004031	0.0056105	-0.0087151	0.01371	-0.019993	0.007855	0.010624	0.018246	-0.024395	-0.0034549	0.011754	-0.012662	-0.0037757	-0.0094149	-0.00074311
BML-LCMS18-26.18-584.2886	-0.042799	-0.0043732	0.011096	-0.0058252	-0.0052376	0.0064613	-0.0095018	-0.021169	-0.012776	-0.010897	0.010414	0.03736	0.0812	-0.060426	0.043436	-0.038371	0.089704	0.090595	-0.15458	-0.2001	-0.025247	0.23382	-0.0082338	0.12638	0.0088255
BML-LCMS18-24.57-576.292	-0.043049	0.043866	-0.012934	0.010712	-0.0081887	0.0050209	0.044687	-0.017176	-0.016076	0.013171	-0.0099991	-0.012458	-0.020926	0.0090771	-0.0083915	0.010717	-0.01386	-0.021622	-0.0023194	-0.0083031	-9.9573e-06	0.024604	0.018866	0.015528	0.0028423
BML-LCMS18-26.18-577.324	-0.043055	0.020937	-0.024196	0.045352	-0.0050329	-0.00117	0.022556	0.0061508	-3.7698e-05	0.011393	-0.020651	0.04681	0.0034221	-0.010663	0.030964	-0.010396	-0.016556	0.013116	-0.036083	0.0090966	0.023367	0.02155	-0.016475	0.0080194	0.00021453
BML-LCMS18-25.8-354.2749	-0.043078	0.01443	-0.022777	0.049056	-0.012886	0.017663	0.034687	-0.011689	-0.002871	0.0042818	-0.00119	-0.010688	-0.020203	-0.00041496	0.01792	-0.0042383	-0.013049	0.0030258	0.00055989	-0.023097	-0.020008	-0.0004937	-0.0001118	-0.016273	-0.0090878
BML-LCMS18-15.06-340.1353	-0.043081	0.0082423	-0.034863	0.030627	-0.031358	-0.032584	-0.031966	0.021033	0.01577	-0.016883	0.015709	0.053111	0.0096629	-0.00072107	0.0037184	0.01031	-0.015075	-0.0060913	0.0081744	-0.0068491	-0.017598	0.014868	-0.0096776	-0.026083	-0.014687
BML-LCMS18-27.14-500.2766	-0.043083	-0.039707	0.026209	-0.019507	0.0041837	-0.0020342	-0.0071783	-0.012895	-0.015834	-0.001855	0.0065339	0.014814	0.0046337	0.0068427	-0.014571	0.001456	0.0073115	0.0024736	-0.01289	0.0027683	0.0030061	-0.0078927	-0.033141	-0.00046093	0.021432
BML-LCMS18-34.27-460.3186	-0.043089	-0.0049148	0.026473	-0.043487	0.016446	-0.028907	-0.00075608	0.0070391	-0.0067603	0.031833	-0.060553	-0.049275	0.018335	-0.01918	0.010764	-0.0046949	-0.0022602	0.062513	-0.015973	-0.012797	0.028581	-0.013713	0.0669	0.0069615	-0.002014
BML-LCMS18-23.69-578.3088	-0.043152	-0.0041583	-0.022072	0.055535	-0.0063831	0.0033638	0.006697	0.0056078	-0.0035721	0.0092426	-0.0065695	0.00047471	0.0031806	-0.0010619	0.00013025	0.0054708	-0.0014565	0.012682	-0.029587	-0.0014061	0.0018137	0.034456	-0.0085215	0.003338	-0.0042288
BML-LCMS18-5.03-132.0596	-0.043176	-0.023227	-0.011989	0.019398	0.01943	-0.015904	-0.053467	-0.0074153	-0.027558	-0.027481	0.01161	-0.081446	-0.065019	0.083381	-0.10781	0.020753	-0.01681	0.021334	-0.05063	0.0053267	-0.076961	0.020342	-0.026993	-0.07907	-0.0067474
BML-LCMS18-28.13-514.2912	-0.043243	-0.025334	0.028001	-0.030448	-0.0012082	0.009009	0.0042964	-0.029128	-0.022343	-0.0061416	0.0063867	0.0066673	-0.043277	0.02175	-0.0085443	0.016539	0.016792	0.057778	-0.047641	0.045655	0.045602	-0.049596	0.13484	-0.018245	0.01105
BML-LCMS18-24.54-462.2612	-0.043289	-0.0047743	0.028455	-0.045856	0.0088556	-0.01934	-0.030466	0.007369	0.0028431	-0.005288	0.0095524	0.030255	0.025096	-0.0043415	0.0016195	-0.0026311	-0.020448	-0.037633	0.029674	-0.019076	-0.05812	-0.00026228	-0.063447	0.022479	0.012424
BML-LCMS18-5.06-742.2089	-0.043298	-0.036928	0.0025461	0.02887	0.0057984	-0.011334	0.00064637	-0.041163	-0.0034734	-0.0098996	0.005057	-0.087007	0.005877	-0.0056096	-0.047274	0.0094012	0.014951	0.030855	-0.0048944	0.004335	-0.036801	0.01275	0.0013773	-0.021015	0.0034541
BML-LCMS18-27.43-98.1099	-0.043314	-0.032968	0.029173	-0.029183	0.005847	-0.004703	-0.0032028	-0.012012	-0.013763	-0.0018876	0.0001825	0.027076	-0.0083726	0.0075913	-0.0010274	-0.0069339	-0.0036041	-0.0023217	0.0053538	-0.014903	0.0047617	-0.0061156	-0.01297	0.0094205	0.0084565
BML-LCMS18-28.4-463.2924	-0.043353	-0.02744	0.030258	-0.035384	0.0068874	-0.0089631	-0.011296	-0.0080969	-0.010631	-0.002116	0.003604	0.023081	0.0052897	0.0017105	-0.00080205	-0.0065353	-0.0021825	-0.010805	0.0032968	-0.0047132	-0.0099719	0.0025078	-0.034698	0.0039453	0.012251
BML-LCMS18-26.18-631.2225	-0.043472	0.017197	-0.023919	0.045119	-0.0043894	-0.0067477	0.0012069	0.01317	-0.01118	0.012977	-0.019543	-0.0046395	-0.068209	0.037673	-0.021506	0.022631	-0.035688	-0.02007	-0.0015921	0.0060808	0.0011833	0.0045471	0.028413	0.038992	-0.007471
BML-LCMS18-36.75-920.5637	-0.043492	0.0098953	0.025323	-0.048892	0.011388	-0.024897	-0.0128	0.0052569	-0.0064016	0.01035	-0.019137	0.011717	0.0089537	0.0026186	-0.0032076	0.01182	-0.021307	0.0047856	-0.0026411	0.0086721	0.0020003	-0.014119	0.027118	-0.0025747	-0.0023903
BML-LCMS18-20.34-618.3004	-0.043527	0.013936	-0.023234	0.048789	-0.0089406	0.0086848	0.030643	-0.0034861	-0.0019896	0.0081042	-0.014023	0.023066	-0.0038286	-0.0091693	0.02726	-0.014299	-0.0066892	0.011412	-0.0033272	-0.030034	0.0063688	0.013648	-0.0052285	-0.0055533	0.0015733
BML-LCMS18-20.49-596.3189	-0.043528	0.012072	-0.023357	0.049693	-0.0081046	0.0086761	0.027831	-0.0011632	0.00085208	0.0071559	-0.011819	0.024278	-0.00088278	-0.010787	0.030811	-0.013221	-0.01373	0.013118	-0.0062294	-0.031523	0.004829	0.017191	-0.0023557	-0.0036978	0.00039693
BML-LCMS18-19.63-536.2055	-0.04354	-0.031436	0.029427	-0.030667	0.0051534	-0.0038028	-0.0071512	-0.012826	-0.012063	-0.0028004	0.0054109	0.011715	0.0091887	-0.00039904	-0.0045273	-0.0062364	0.015531	0.0015972	0.010209	-0.0019968	0.004157	0.0064424	0.0052894	-0.012416	-0.0001516
BML-LCMS18-11.18-861.3247	-0.043658	-0.035534	0.027339	-0.024071	0.0045052	-0.0027745	-0.0036849	-0.013434	-0.016406	-0.00076432	-0.0022253	0.011735	-0.011757	0.0084255	-0.0079807	-0.0062048	0.0033858	0.0027941	0.0055094	-0.04883	0.011436	0.0031459	-0.017439	0.011704	-0.0040794
BML-LCMS18-25.36-194.0569	-0.043747	0.023907	-0.022157	0.040107	-0.0062725	-0.0019749	0.0072067	0.011441	0.014826	0.0077542	0.010032	0.019053	0.063921	-0.026796	0.015165	0.015449	-0.034932	-0.00019079	-0.042854	-0.0033708	-0.021964	0.042295	-0.055815	-0.022145	-0.015727
BML-LCMS18-28.39-428.2567	-0.043755	-0.026645	0.029829	-0.0347	0.0079185	-0.010628	-0.010099	-0.0060169	-0.0099547	-0.00058372	-0.00043517	0.028342	0.0079215	0.00089222	0.0036289	-0.0080204	-0.0036154	-0.00553	0.0065315	-0.012128	-0.020935	0.0041774	-0.023971	-0.0043145	0.0029014
BML-LCMS18-31.73-888.567	-0.043777	-0.041863	0.022824	-0.011302	0.0046936	-0.0017057	0.0020795	-0.011599	-0.015361	0.005034	-0.0088661	0.0034174	-0.014318	0.0073864	-0.0013022	-0.0061194	-0.0008965	0.016937	-0.010704	-0.0024783	-0.0044378	-0.014484	-0.0050927	0.0087575	0.0019473
BML-LCMS18-12.82-900.2786	-0.04383	0.0088523	-0.038418	0.029631	-0.014615	-0.015577	-0.046801	0.0036923	0.0090644	-0.017022	-0.0013891	0.0085754	-0.0043597	-0.00043877	0.0040033	0.0026372	0.048637	0.0051009	0.027255	-0.020028	0.0063891	-0.014273	0.0015481	-0.0029753	0.025862
BML-LCMS18-25.36-576.2925	-0.043879	0.010927	-0.022625	0.048478	-0.0067192	-0.0005102	-0.0026235	0.016691	0.019551	0.0048665	0.011559	0.014949	0.05242	-0.017876	0.012047	0.027429	-0.04445	0.024086	-0.028128	-0.015596	-0.015446	0.0066475	0.011475	-0.024699	-0.0084511
BML-LCMS18-12.72-628.1992	-0.04388	-0.036394	-0.0031891	0.033458	-0.014894	0.0066303	0.020932	-0.019876	-0.018781	0.01198	-0.0031514	-0.020061	0.011964	-0.0052393	-0.0087908	-0.0097772	0.04722	0.020173	0.019766	-0.0082856	-0.0036341	-0.0065847	0.0025077	-0.0098231	0.016053
BML-LCMS18-26.71-470.2662	-0.04395	0.043297	-0.012792	0.0094457	-0.0066197	-0.0047719	-0.0059452	0.006026	0.0086694	0.00095532	0.018545	0.01396	0.037115	-0.0084499	-0.0096278	0.040105	-0.034844	0.0011465	-0.059884	0.0056418	0.031118	0.029953	0.0058614	-0.013452	-0.0062432
BML-LCMS18-28.39-216.1874	-0.043951	-0.026941	0.029569	-0.034046	0.0074371	-0.0094535	-0.010166	-0.0070562	-0.011228	-0.00043511	-0.0020718	0.02093	-0.0051708	0.0040563	0.002113	-0.010781	-0.0018965	-0.010995	0.0080321	-0.0002962	-0.018573	-0.00064223	-0.026995	0.0096549	0.016722
BML-LCMS18-20.5-292.1308	-0.04405	0.010182	-0.021728	0.048715	-0.0099174	0.012448	0.037732	-0.0090328	-0.0034508	0.012145	-0.0078162	-0.010448	-0.0082618	-0.005863	0.015863	-0.0036489	-0.016043	0.0045964	-0.013472	-0.0054317	-0.0090474	0.021911	0.00087456	-0.0024369	0.001736
BML-LCMS18-6.71-538.2049	-0.044053	-0.034968	-0.022729	0.020562	-0.020101	-0.024334	-0.012156	-6.861e-05	-0.01247	-0.011202	-0.0038046	0.023536	0.0051513	-0.0067588	0.011803	-0.01101	0.028546	0.027356	0.036823	-0.015643	0.012926	-0.020459	0.023248	0.010424	0.00040468
BML-LCMS18-11.18-844.2978	-0.044103	-0.03424	0.027388	-0.024814	0.0056796	-0.0045872	-0.00060362	-0.0118	-0.01444	0.0020419	-0.0038072	0.0080749	-0.0052467	0.0068032	-0.007809	-0.0047332	-0.0030695	-0.0025492	0.01262	-0.027867	0.008861	-0.0066277	-0.02203	-0.00051191	-0.0048932
BML-LCMS18-13.37-682.2466	-0.044119	-0.040532	0.023078	-0.012866	0.0053019	-0.0037535	-0.0013191	-0.0092412	-0.014373	0.0065034	-0.0076039	-0.014551	-0.013348	0.0088265	-0.0098436	-0.0011671	0.00062946	0.0096571	0.0071055	-0.01443	0.0013843	0.007705	0.018763	-0.0036672	0.0028865
BML-LCMS18-28.92-846.9386	-0.044177	-0.039819	0.021661	-0.010552	0.0021447	-0.0013618	-0.018353	-0.0066508	-0.014458	-0.0062886	0.0152	0.0070945	-0.042099	0.032774	-0.027218	0.01742	-0.015317	-0.01454	0.01001	0.0020317	-0.0071529	-0.0051437	0.030324	0.016476	0.013873
BML-LCMS18-30.11-472.283	-0.044316	0.023847	0.015183	-0.036549	0.0022502	-0.017562	-0.055934	0.020654	0.024694	-0.014179	0.026894	0.02237	0.027795	-0.010663	0.0097972	0.023526	-0.038376	-0.0071683	-0.0062967	-0.0012884	-0.012496	-0.0099998	0.01884	-0.028987	0.0050214
BML-LCMS18-32.04-600.2921	-0.044442	-0.027028	-0.0088185	0.043813	-0.0059289	0.0089345	0.0017094	-0.0009987	-0.00011555	0.0014876	0.0018759	0.025458	-0.0022664	-0.006155	0.026342	-0.0044066	-0.010813	0.042178	-0.065992	0.013242	-0.032478	-0.0015751	-0.013799	-0.0020954	-0.00035016
BML-LCMS18-14.32-860.3082	-0.044562	0.0023347	-0.025368	0.046619	-0.0091039	0.0048175	-0.026841	0.012481	0.014309	-0.0098336	0.010635	0.0011276	0.021312	-0.013977	0.0010773	-0.0053241	0.027183	-0.0070026	0.050126	0.002484	0.029941	-0.025973	-0.0042413	0.013735	0.019878
Apigenin-7-O-glucoside	-0.044641	0.028602	-0.020577	0.015011	-0.014751	0.011784	0.048602	-0.045597	-0.029273	0.0027501	-0.016599	-0.024525	-0.057868	0.023007	-0.022884	-0.0060986	0.030474	0.0054712	0.015158	0.00048355	-0.047427	-0.067475	0.025858	-0.0027336	0.0051334
BML-LCMS18-25.24-520.3244	-0.044646	0.032079	0.0042402	-0.016845	-0.00053537	-0.0034287	0.054584	-0.031375	-0.043302	0.020293	-0.02966	0.0096935	-0.024744	0.010005	-0.01716	-0.01028	0.018889	-0.028216	-0.04377	-0.070066	0.037899	0.11596	-0.053959	0.050554	0.0070257
BML-LCMS18-12.35-286.1384	-0.044665	0.0094129	-0.022149	0.048759	-0.0068147	0.0045387	0.021937	0.0017298	-0.0011	0.010593	-0.013027	0.012163	-0.010666	-0.0047645	0.01926	-0.0072096	-0.011876	0.0046552	-0.015822	0.010911	0.010337	0.029736	0.010281	0.016207	-0.0084235
BML-LCMS18-25.41-340.1649	-0.044719	-0.027996	0.028375	-0.030351	0.0039342	-0.0036761	-0.011933	-0.012001	-0.01217	-0.0058131	0.0098181	0.026367	0.0033228	0.0057693	-0.0070587	0.0032968	0.0021853	0.0062537	-0.013907	-0.0026346	0.0030457	-0.013648	-0.010767	-0.004264	-0.0080512
BML-LCMS18-26.2-560.2989	-0.044767	0.021008	-0.022681	0.042742	-0.0053266	-0.0019592	0.013369	0.0072167	-0.002863	0.010121	-0.014123	0.016113	-0.0089972	0.0031248	0.0071007	0.0070023	-0.020507	0.0016056	-0.020901	-0.00014473	0.013289	0.019714	-0.00047277	0.0054232	-0.0018625
BML-LCMS18-33.03-498.2919	-0.04479	-0.023162	0.029215	-0.035124	0.0042669	-0.004382	-0.012769	-0.011694	-0.010179	-0.0028576	0.0054785	0.002655	-0.001721	0.0040293	-0.0062154	0.0045824	0.0057717	0.013553	-0.010676	0.019678	0.0060707	-0.02311	0.020372	-0.022137	0.0081977
BML-LCMS18-27.85-660.2914	-0.044805	-0.019613	0.028993	-0.037181	0.0029244	-0.0038861	-0.028121	-0.0069187	-0.0029734	-0.010449	0.0092047	0.0041498	-0.015291	-0.003304	0.0083353	-0.018325	0.013299	-0.011812	0.0079968	-0.01275	-0.00061912	0.0043188	-0.028067	0.0011523	0.0049207
3'-Hydroxypsilotinin-di-O-hexoside	-0.044814	-0.024571	-0.025781	-0.0063819	0.037127	0.030416	-0.042426	-0.011055	0.012241	-0.017515	-0.0024395	0.01417	-0.0084713	0.0052702	0.0049068	0.011113	-0.0032097	-0.033978	0.0052788	0.076288	0.034752	-0.0137	-0.029058	0.0053205	0.012812
BML-LCMS18-33.8-340.344	-0.044925	0.024123	0.0054483	-0.0041431	-0.012694	-0.034695	-0.034873	-0.059597	-0.029936	0.016623	0.066786	-0.033337	0.081684	-0.070244	0.007329	-0.020433	0.082011	-0.01863	-0.009379	-0.021782	-0.0050458	0.0080338	-0.021556	-0.045116	0.014743
BML-LCMS18-32.14-462.3174	-0.044946	-0.028391	0.03399	0.012637	0.014124	-0.010293	-0.010706	0.0054747	-0.0099949	-0.02603	0.0087571	0.0053748	-0.013691	0.032229	0.005065	0.00041061	-0.025815	0.026642	-0.0022299	-0.0056363	0.0047351	-0.0040645	0.015872	0.019856	0.0095096
BML-LCMS18-20.35-560.2971	-0.045041	-0.0067142	-0.017702	0.050056	-0.0080522	0.010168	0.019418	-0.0023844	0.00013018	0.0068795	-0.0088397	0.0071674	-0.010429	-0.0097626	0.029251	-0.016598	-0.0070339	0.016888	-0.017216	-0.028304	-0.0014179	0.032175	-0.010088	-0.024544	-0.011089
BML-LCMS18-25.6-294.2138	-0.045042	-0.001064	-0.02062	0.050492	-0.004876	-0.0017362	-0.0030675	0.012908	0.00060099	0.0063172	-0.013116	0.023836	-0.0096116	0.0024864	0.011537	0.00061326	-0.012932	0.017008	-0.014968	-0.022604	0.0090886	0.0071106	-0.0046654	-0.013119	-0.0036449
BML-LCMS18-32.6-652.3595	-0.045043	0.010361	0.023455	-0.044901	0.0059098	-0.017452	-0.030926	0.0049233	-0.00031809	-0.0043282	0.00040634	0.017379	0.0098199	-0.00091235	-0.0015465	0.0049631	-0.0051905	-0.0055724	0.011824	-0.011609	-0.0207	-0.029685	-0.0057027	0.0085193	0.010285
BML-LCMS18-32.64-486.2952	-0.045056	-0.0041694	0.027688	-0.039359	-0.0036605	0.012234	0.027646	-0.036276	-0.015654	-0.0084523	0.026067	0.025615	-0.0096014	0.005537	0.011928	0.0069257	-0.013726	0.011205	-0.023631	-0.034777	-0.04943	0.02347	0.070208	0.00061175	0.0056146
BML-LCMS18-31.81-530.3227	-0.045192	-0.037102	0.022325	-0.01342	0.0063123	-0.007284	-0.0055594	-0.0029444	-0.0085919	0.0067454	-0.0045856	-0.022362	-0.0084657	0.0090565	-0.015579	0.00057175	-0.011702	-0.017677	0.041878	-0.027765	0.018738	0.019073	-0.0023749	-0.037988	0.00092775
BML-LCMS18-25.7-492.3083	-0.045204	-0.03491	0.023452	-0.020202	0.0024467	-0.0018226	-0.0034178	-0.014739	-0.019036	-0.0026091	0.0052937	0.025307	-0.017199	0.014499	-0.00708	0.001805	-0.0014087	0.0044161	-0.014399	-0.012139	0.0023324	-0.0038038	-0.010682	0.00033319	-0.014626
BML-LCMS18-25.69-514.3129	-0.045213	-0.033803	0.02517	-0.020936	0.0030237	-0.0013189	-0.002845	-0.014618	-0.016666	-0.0033115	0.0077622	0.024265	-0.010693	0.011	-0.006382	-0.0013018	0.0014771	-0.0029022	-0.0070185	-0.0050106	0.0031273	0.0079201	-0.010237	-0.0083707	0.0048078
BML-LCMS18-30.49-574.3433	-0.045216	-0.026295	0.02702	-0.029948	0.0067967	-0.011666	-0.028229	0.0017631	-0.001985	-0.0010185	0.0030917	-0.0011368	0.012393	0.00017594	-0.010987	0.0092348	-0.0068641	0.0078161	-0.0032982	0.0088975	0.0087782	-0.02707	-0.0067688	-0.0022101	0.0092491
BML-LCMS18-28.96-528.3082	-0.045251	0.01375	-0.021126	0.040829	-0.0074717	-0.0050794	-0.040948	0.022061	0.014265	-0.0033561	0.019888	-0.031818	0.024397	-0.0084442	-0.017998	0.022444	0.0078561	-0.015212	-0.0055061	0.052476	-0.0027749	0.021413	-0.0012194	0.022704	0.012752
BML-LCMS18-28.12-554.2837	-0.045261	-0.038572	0.021541	-0.010653	0.0022383	-0.00043328	-0.010654	-0.011155	-0.015422	-0.0016466	0.0074748	0.00028238	-0.0079368	0.01068	-0.016542	0.0057505	0.011651	0.01008	-0.012387	-0.0087287	0.005249	0.017661	0.015922	-0.0070049	0.0054585
BML-LCMS18-32.05-446.2675	-0.045305	-0.028438	-0.0070538	0.040713	-0.0034761	0.0044383	0.0016989	0.003568	-0.00065943	0.0073721	-0.0076951	-0.0036826	-0.031725	0.0097478	0.011038	0.0053346	-0.032066	0.027811	-0.026708	-0.0077483	-0.0093815	-0.0078605	0.023773	0.0015517	0.0014411
BML-LCMS18-29.17-282.253	-0.045438	-0.013301	0.028246	-0.039245	0.0076379	-0.010957	-0.0030728	-0.0088384	-0.011732	0.0040204	-0.0099732	0.015596	0.0051568	0.0016174	-0.0031757	-0.0011697	0.00064794	0.0041278	-0.0015817	0.054751	0.017157	-0.055102	-0.010667	-0.0083575	0.0061235
BML-LCMS18-36.89-974.5735	-0.045479	-0.030084	0.025146	-0.023998	0.0096012	-0.013487	-0.0071735	0.00013307	-0.0080949	0.01347	-0.027584	-0.022746	-0.0068575	0.00076818	0.00070095	-0.0056146	-0.008624	0.022769	0.012375	0.00098469	-0.0044465	-0.049477	0.0025627	0.00010177	0.0089713
BML-LCMS18-32.05-1046.556	-0.045608	-0.018766	-0.011635	0.044707	-0.0036595	0.0021262	0.0024739	0.011725	0.011182	0.0053196	-0.0039631	0.025194	-0.01839	0.005503	0.02629	0.0095206	-0.06671	0.023945	-0.019112	-0.021737	-0.017372	-0.032086	0.0065725	-0.010472	-0.010243
BML-LCMS18-30.55-536.3348	-0.045695	0.041581	-0.0036123	-0.0064053	-0.0065177	0.0015373	0.024161	-0.015952	-0.012714	0.0064646	-0.0018153	-0.0063342	0.013095	-0.0011627	-0.0066538	0.014848	0.0015667	0.0038956	-0.010988	-0.011726	-0.048485	-0.025421	0.001845	-0.0090875	-0.0086878
BML-LCMS18-27.3-518.2875	-0.045718	-0.034671	0.023714	-0.016853	0.0035831	-0.0028603	-0.0059736	-0.010562	-0.014058	-0.00056059	0.008858	0.0079721	-0.0075074	0.013407	-0.017926	0.0096368	-0.0098455	-0.0066927	-0.0053961	-0.016614	0.0080639	0.01766	-0.0053742	-0.0020179	0.0050707
BML-LCMS18-30.85-434.3026	-0.045774	-0.039879	0.012236	0.009788	-0.00229	0.0079876	0.0030983	-0.015263	-0.01861	-0.0036216	0.011536	0.0070028	-0.028581	0.024094	-0.022315	0.0055382	0.0011369	-0.01245	0.014505	0.0061599	-0.016366	-0.024177	-0.012924	0.011617	0.0075561
BML-LCMS18-29.4-260.2127	-0.045779	-0.012616	0.028295	-0.038996	0.0062477	-0.0088319	-0.0032847	-0.0086797	-0.0058689	0.00064853	0.0036114	0.0089831	0.014817	-0.0030206	0.0017173	0.0015313	-0.0021598	-0.00099174	0.020337	0.00067427	0.014493	0.017616	0.045557	-0.052426	0.0083033
BML-LCMS18-28.92-530.612	-0.045934	-0.035437	0.022472	-0.014491	0.0045444	-0.0050855	-0.01161	-0.0055419	-0.011128	0.0015357	-0.00062549	0.0031198	-0.014039	0.011167	-0.0082985	0.0040776	-0.0091228	0.0079574	-0.0088408	-0.0019818	-0.015491	-0.0123	0.0010291	0.018776	-0.0061843
BML-LCMS18-31.39-550.3502	-0.04595	0.038955	-0.0085919	0.0056876	-0.00081255	-0.0082413	0.028568	-0.00405	-0.010674	0.023743	-0.03535	-0.037292	0.0002736	-0.0090615	0.0046762	0.0054875	-0.0059198	0.02346	-0.031326	-0.010504	0.010717	0.023147	0.029947	-0.0034032	-0.012217
BML-LCMS18-27.14-540.2693	-0.046009	-0.03829	0.019132	-0.0059251	0.0016839	0.00011764	-0.011056	-0.0094277	-0.012744	-0.00048485	0.0031352	-0.00098512	-0.0033104	0.0069839	-0.014654	0.0069284	0.0084565	0.022674	-0.020333	-0.0043383	0.0090046	-0.013838	0.0082042	0.017692	-0.002572
BML-LCMS18-31.11-874.3912	-0.046065	-0.013355	0.027198	-0.037189	0.0050374	-0.010233	-0.029684	0.0014177	0.0032975	-0.0080819	0.010059	0.018179	0.0021347	-0.0040053	0.0094884	-0.0058136	-0.011906	-0.011407	0.0096058	-0.014449	-0.016798	-0.0035947	-0.018562	0.0065102	-0.0042233
BML-LCMS18-27.43-236.2135	-0.046131	-0.027642	0.0261	-0.02586	0.0047124	-0.0049515	-0.0065278	-0.010612	-0.013366	-0.0012415	0.0005273	0.022635	-0.010154	0.0074923	-0.0022601	-0.0032419	-0.0039093	0.0007003	-0.01207	-0.0010976	0.00064687	-0.0076543	-0.018082	0.014331	0.00402
BML-LCMS18-11.98-544.1916	-0.046202	-0.0073614	0.025203	-0.0042296	-0.010523	-0.036484	-0.0721	0.0018204	-0.009417	0.030229	-0.0078529	0.029322	0.049985	0.02591	-0.026185	0.023303	-0.013874	-0.023621	0.056161	-0.062434	-0.033606	0.070313	0.024592	0.017779	0.0053326
BML-LCMS18-12.67-900.2801	-0.046256	0.016982	-0.030131	0.022769	-0.012432	-0.01744	-0.045702	0.014815	0.010232	-0.012398	-0.0083684	0.0052325	-0.007855	-0.0057537	0.0052772	-0.010941	0.042305	-0.0066198	0.025481	0.006551	0.013182	-0.0078654	-0.018107	-0.0056791	-0.0040013
BML-LCMS18-32.61-432.2872	-0.046338	-0.018346	0.026733	-0.034403	0.0062452	-0.011086	-0.0091553	-0.0081789	-0.011582	0.0061273	-0.011456	-0.012448	0.0012132	-0.0029579	-0.00096095	-0.0013051	0.007176	0.021738	-0.010812	0.010992	0.018701	-0.019667	0.015792	-0.0016421	0.0092219
BML-LCMS18-30.72-448.2814	-0.046358	0.036305	-0.0098205	0.0063995	-0.011363	0.0068763	0.045519	-0.018449	-0.013501	0.013172	-0.011559	-0.023995	-0.0014784	-0.0066945	0.0036335	0.0038993	0.00019135	0.002336	-0.028281	0.013831	0.010353	0.0088361	0.0025876	0.0042297	0.0028791
Apigenin-7-O-rhamnoglucoside	-0.046442	0.028438	-0.029402	-0.0022567	-0.02051	-0.0081431	-0.016263	-0.0031016	0.0010748	-0.0084011	0.008147	-0.0069778	-0.0049066	-0.011189	0.0096186	-0.0037203	0.019786	0.015835	0.0035461	0.0032607	-0.033632	-0.034744	0.021723	-0.0058326	0.010906
BML-LCMS18-26.61-268.2035	-0.046467	0.0039878	0.025069	-0.039727	-0.0042774	0.0051488	0.029265	-0.017772	-0.02283	0.010745	-0.012704	0.020081	-0.0040331	0.0045482	-0.00012109	-0.010284	0.0087296	-0.0173	0.010069	-0.008684	-0.019795	-0.016388	-0.0086418	0.0082101	0.012344
BML-LCMS18-5.02-160.0531	-0.046495	-0.0012022	-0.0076739	0.0099971	0.012154	-0.021465	-0.058636	0.032297	-0.026394	0.0017712	-0.01718	-0.066139	-0.035962	0.016712	-0.015307	0.0089586	0.025891	-0.015014	0.031834	0.052469	-0.23525	-0.054618	-0.049122	0.059805	0.0060805
BML-LCMS18-33.43-462.3339	-0.046558	0.036723	-0.0098728	0.007006	0.0010444	-0.014785	0.0099339	0.0051445	-0.0097876	0.025507	-0.039497	-0.046839	0.0097128	-0.0083974	-0.006474	0.011946	0.0065473	0.032439	-0.039537	0.014151	0.010045	0.004283	0.025216	-0.008639	0.013447
BML-LCMS18-31.14-722.3652	-0.046576	-0.011055	0.026316	-0.036615	0.0045325	-0.009937	-0.031413	0.0026278	0.0066765	-0.0092627	0.014786	0.016977	0.011032	-0.0060322	0.006183	-0.00025237	-0.013499	-0.012641	0.013105	0.00018152	-0.000596	-0.009514	-0.0096456	-0.0048176	0.0049127
BML-LCMS18-27.98-488.2743	-0.046641	0.025976	0.015166	-0.035337	0.00025206	-0.0068537	-0.004055	-0.0071382	0.00048068	-0.00065632	0.0050631	0.0045588	0.017714	-0.013415	0.0094986	3.2117e-05	-0.0081543	-0.012149	-0.012828	0.011813	-0.011126	-0.0079495	-0.031904	-0.014495	0.0088256
BML-LCMS18-26.62-176.0468	-0.046688	0.0044601	0.024536	-0.040877	0.0035383	-0.006401	0.011782	-0.018572	-0.019473	0.0016681	-0.0010162	0.028023	-0.0076553	0.0096245	-0.0064006	0.0037105	-0.007034	-0.01233	-0.011833	-0.00065093	-0.00087889	-0.00031205	-0.0074995	0.011828	-0.009533
BML-LCMS18-11.05-520.1949	-0.046736	0.029619	-0.0035925	-0.029977	0.01196	-0.0070928	-0.029995	-0.00091353	-0.0060481	-0.0016195	-0.017584	0.0065129	-0.039584	0.0023436	-0.0029397	-0.017403	0.012046	-0.01128	-0.014522	-0.026786	0.004141	0.019232	-0.0014946	0.010493	-0.0011846
BML-LCMS18-34.63-610.3504	-0.046755	0.01725	-0.01501	0.02496	0.007624	-0.026482	0.0063981	0.016842	-0.025418	0.040965	-0.086281	-0.047882	-0.028284	0.0067513	0.00056486	-0.010928	0.036276	0.060988	-0.01736	0.015357	-0.041364	-0.031034	0.036617	-0.02455	-0.02243
BML-LCMS18-31.18-550.3503	-0.046768	0.035965	-0.010178	0.011194	-0.010176	0.0096389	0.032778	-0.018602	-0.0095598	0.0048195	0.008467	-0.0093652	-0.0019663	0.0028096	-0.012997	0.017933	-0.013706	-0.019568	-0.012338	0.010935	0.010945	0.00023826	-0.0012397	0.018685	0.0029947
BML-LCMS18-23.79-558.0877	-0.046773	0.030933	-0.014058	0.015383	0.0007312	-0.02049	-0.034593	0.023838	-0.0074068	0.0066192	-0.026684	-0.0029348	-0.046379	0.019901	-0.013433	-0.0021302	0.020356	-0.025891	0.026547	0.037573	-0.0096857	-0.0023891	0.010457	0.024412	0.026484
BML-LCMS18-28.38-508.2422	-0.046835	-0.025801	0.023815	-0.023314	0.0062423	-0.011636	-0.028991	0.005743	2.3412e-05	-0.004517	0.0070765	0.018292	-0.018725	0.0095805	0.0021841	-0.000892	-0.023796	-0.019603	0.013098	-0.0042977	-0.017197	0.014852	0.0011917	0.021986	0.0011622
BML-LCMS18-17.43-554.2153	-0.046878	-0.019095	0.028783	-0.027389	0.0025455	-0.0052976	-0.00033892	-0.017933	-0.012608	0.006307	-0.00025416	0.019514	0.017422	0.0029315	-0.0015829	0.0010465	-0.011916	-0.010125	0.036106	0.0039458	-0.0090241	0.012119	0.03497	-0.049122	0.013166
BML-LCMS18-23.64-404.1827	-0.046887	0.011147	-0.015411	0.04127	-0.010014	0.01366	0.034369	-0.014301	-0.0096653	0.0041928	0.0019648	-0.024234	-0.0021551	5.2752e-05	-0.0018259	0.0032842	-0.0040568	0.00051982	-0.011379	-0.024573	-0.0034401	0.030094	-0.0036357	0.011591	-0.001618
BML-LCMS18-28.39-486.2583	-0.046968	-0.017833	0.025598	-0.032775	0.0050812	-0.010589	-0.016016	-0.0061079	-0.0057589	-0.0022416	0.0029843	0.013864	0.010302	-0.0059419	0.0069807	-0.0085879	0.0015494	-0.0069438	0.0050588	-0.0080308	-0.018347	0.0017939	-0.032825	0.0052523	-0.0048406
BML-LCMS18-13.42-358.1433	-0.047096	0.0046419	0.020554	-0.041448	-0.00018043	-0.016256	-0.019137	-0.0056131	-0.0071691	-0.005273	-0.00015478	0.020328	-0.00027386	-0.0010424	0.001222	-0.0040766	0.011671	-0.0032402	0.013111	0.02961	-0.0055159	-0.039233	-0.0014909	-0.017459	0.012638
BML-LCMS18-27.43-470.4507	-0.047185	-0.030187	0.022683	-0.017578	0.0041489	-0.004484	-0.0090806	-0.0081123	-0.011762	-6.0103e-06	-0.001502	0.017409	-0.0071232	0.003595	0.0020888	-0.0068026	0.0021622	0.0068053	-0.018318	0.0097758	-0.0048776	-0.0066643	-0.024943	-0.0039611	-0.018519
BML-LCMS18-23.59-464.277	-0.047211	-0.0028273	0.024454	-0.037728	0.0036111	-0.01052	-0.030807	0.0011696	0.002838	-0.0078514	0.016258	0.014355	0.0044801	0.00086124	-0.0029589	0.01194	-0.019712	-0.010247	-0.01287	0.016153	-0.0125	-0.014924	-0.0068527	0.017567	0.0017915
BML-LCMS18-5.06-540.163	-0.047247	-0.032764	-0.002918	0.023131	0.0002563	0.0038832	-0.021274	0.0037078	-0.028825	-0.016598	0.008361	0.0027677	-0.010565	0.0086397	-0.016513	0.010488	0.037243	0.0087351	0.0024982	0.0085065	-0.0058511	-0.013263	-0.017509	0.0035843	0.0021449
BML-LCMS18-30.43-356.2909	-0.047295	-0.036872	0.0038529	0.00060888	0.0097772	6.0244e-05	0.003311	-0.0065356	-0.001699	0.007208	0.014613	-0.024989	-0.013039	0.03224	-0.018134	0.020256	-0.012233	0.0018814	0.035437	0.025145	-0.020113	-0.030121	-0.070792	-0.0050834	-0.017059
BML-LCMS18-29.59-548.3318	-0.047357	-0.033338	0.01823	-0.011852	0.0023175	-0.0010271	-0.011761	-0.0081693	-0.014643	-0.0045676	0.01066	0.016775	-0.0085254	0.0068603	-0.00019649	-0.0011479	0.0047089	-0.0075313	-0.0072775	0.025223	-0.022679	-0.0020221	-0.03049	-0.019908	0.0011732
BML-LCMS18-28.57-668.3555	-0.047421	-0.029973	0.0099761	-0.026208	-0.0073817	-0.0035687	-0.0039504	-0.019426	-0.0014561	-0.012649	-0.0065461	0.019165	-0.019524	0.0098884	-0.024049	-0.010256	0.013945	-0.0027881	-0.023069	-0.018913	0.0064929	0.021601	-0.016414	0.00068901	-0.0055818
BML-LCMS18-29.93-549.5363	-0.047442	-0.035725	0.016296	-0.0011712	0.0032731	-0.0022049	0.0013269	-0.0067404	-0.011303	0.0064699	-0.0056503	-0.00028581	-0.01808	0.010355	-0.0026187	0.0021087	-0.016384	0.0095794	-0.01303	0.0066491	-0.0071659	-0.0050181	0.0031429	0.0037785	0.00053249
BML-LCMS18-13.45-340.1328	-0.04746	0.0056895	0.020051	-0.03961	0.0007167	-0.017555	-0.019756	-0.0033688	-0.0081924	-0.0037811	-0.0026826	0.026146	0.0019461	0.00052514	-6.9522e-05	-0.001357	0.0097806	0.0022866	0.0080596	0.026504	-0.010918	-0.047274	-0.0028141	-0.011543	0.017357
BML-LCMS18-27.43-254.224	-0.047489	-0.021879	0.024971	-0.026719	0.0045459	-0.0056797	-0.0062541	-0.0094942	-0.011457	-0.0010274	0.00011252	0.025175	-0.012271	0.0067977	0.0012379	-0.0024314	-0.0084555	0.00060292	-0.015999	0.011497	0.0013476	-0.010358	-0.0085642	0.02471	-0.001487
BML-LCMS18-5.09-742.2083	-0.047549	0.015332	-0.0030304	0.018086	0.0031702	-0.042108	-0.039615	0.003628	-0.032594	-0.027858	0.00611	-0.10057	-0.017173	-0.01449	-0.031622	0.032322	0.040429	0.032441	-0.025934	0.020428	-0.0057011	0.040711	-0.025007	-0.013485	0.0078448
BML-LCMS18-30-404.2545	-0.04762	-0.020415	0.025131	-0.027695	0.0025904	-0.0024358	-0.0095622	-0.011109	-0.0093413	-0.0051112	0.0087789	0.0064673	-0.013382	0.0057641	-0.0056539	-0.0075933	0.0020067	-0.024796	0.021268	-0.0034348	0.0067219	0.005343	-0.021544	0.0022248	0.00095844
BML-LCMS18-27.63-476.2776	-0.047646	-0.028533	0.022425	-0.018128	0.0048718	-0.0071069	-0.0112	-0.0049378	-0.010236	0.0012331	0.0011244	0.010709	-0.0025675	0.0072084	-0.0076596	0.005073	-0.0069113	0.0043771	-0.007925	-0.0062028	0.0044104	0.0066681	0.002887	-0.0089082	0.013829
BML-LCMS18-28.82-450.2975	-0.047761	-0.03486	0.010597	0.010414	-0.0010852	0.0062664	0.0090978	-0.013114	-0.011899	0.0050061	-6.213e-06	-0.020676	-0.013453	0.0060988	-0.0063747	0.00038291	0.0080109	0.013996	0.0056543	0.013988	0.0077284	0.0066386	0.04483	-0.022403	0.02136
BML-LCMS18-30.72-470.2632	-0.047773	0.03201	-0.0092479	0.0067283	-0.012615	0.0074285	0.043093	-0.017627	-0.012618	0.012325	-0.010924	-0.028755	0.0027882	-0.0090513	0.0059004	0.0032826	0.0047897	0.0088136	-0.023695	0.012116	-0.0015321	-0.0030544	0.0048814	-0.00093583	-2.5903e-05
BML-LCMS18-5.01-790.1404	-0.047836	0.020883	-0.0024711	-0.0016422	0.0055194	-0.030218	-0.057048	0.028076	-0.013163	-0.0063777	-0.029324	-0.034352	-0.096405	0.023619	-0.00028038	-0.0043251	0.0091448	-0.021191	0.026341	0.010088	-0.0085774	0.017029	0.0077769	-0.053439	-0.0093882
BML-LCMS18-26.62-250.1931	-0.04787	-0.0051911	0.024472	-0.034295	0.0039947	-0.0043127	0.020465	-0.020012	-0.019631	0.0036959	-0.0040027	0.030621	-0.0073311	0.008199	-0.00015087	-0.005069	-0.011093	-0.019042	0.003311	0.0027315	-0.011675	-0.0087791	-0.029461	0.0061494	-0.009998
BML-LCMS18-25.99-542.2853	-0.047871	-0.0035991	-0.014357	0.041464	-0.0080168	0.0056704	-0.004388	0.0068346	0.0094885	0.0017881	0.0052361	0.0004313	-0.0035353	-0.0006699	0.0087267	0.015431	-0.041734	0.017038	-0.028773	-0.028068	0.018613	-0.025586	-0.035035	-0.063308	0.0012261
BML-LCMS18-26.27-494.3238	-0.047877	-0.0098061	0.025368	-0.034209	0.0019523	-0.0033765	-0.0074006	-0.014172	-0.011577	-0.0036992	0.013138	0.0066415	0.0019954	0.0052663	-0.015059	0.010245	-0.0031267	-0.010242	-0.014826	0.004454	0.0050382	0.00044136	-0.012893	0.0094582	0.0025245
BML-LCMS18-27.76-670.3705	-0.047927	-0.033926	0.01556	-0.00018644	-0.0013473	0.0054046	-0.0017091	-0.014874	-0.016692	-0.0042129	0.0062339	0.01585	-0.023409	0.014047	-0.0074288	-0.0017352	0.0086487	0.0077463	-0.0092244	-0.0096367	0.0016339	-0.0088775	-0.0027009	-0.0013946	0.009379
BML-LCMS18-28.91-528.5058	-0.047934	-0.032412	0.018712	-0.0082959	0.0026555	-0.0034771	-0.013994	-0.0044821	-0.0083173	0.00016375	0.0059112	-0.0024713	-0.0049674	0.007232	-0.011317	0.0072168	-0.0049817	0.0043484	-0.0086075	-0.0072154	-0.00044364	0.011379	0.0054061	-8.4629e-05	-0.00060727
BML-LCMS18-27.44-465.308	-0.047936	-0.02346	0.023662	-0.022589	0.002665	-0.0020817	0.00074736	-0.015976	-0.018127	-0.0011555	0.0063452	0.024785	-0.0027707	0.0096971	-0.011229	0.0053607	-0.00046127	0.00052527	-0.025243	0.0039737	0.0010805	0.00052462	-0.018597	0.0068586	-0.0035924
BML-LCMS18-27.16-506.3231	-0.04805	-0.008399	0.024223	-0.033189	0.0077914	-0.012326	0.0098547	-0.010271	-0.015783	0.010026	-0.014315	0.017181	0.0097335	-0.0031041	0.001687	-0.0098217	-0.0041323	-0.0131	-0.007089	0.0080928	-0.011889	0.01404	-0.042709	0.025285	-0.0028205
BML-LCMS18-29.46-506.5089	-0.048059	-0.029456	0.019294	-0.011811	0.008226	-0.012635	-0.0072632	0.0027296	-0.0065027	0.0071979	-0.015481	0.020892	0.012584	-0.0030573	0.0075941	-0.012726	-0.0033515	0.00075795	0.017058	0.024935	-0.014778	-0.031219	-0.038264	-0.013063	-0.013529
BML-LCMS18-27.63-516.2683	-0.048103	-0.029931	0.020312	-0.012982	0.0043552	-0.0062042	-0.0095871	-0.0053057	-0.011145	0.0021455	0.00029909	0.010178	0.001262	0.0047287	-0.0065603	0.0025298	-0.001236	0.0064236	-0.0129	-0.0044446	-0.00028064	0.013853	-0.0036869	-0.007444	0.0059137
BML-LCMS18-27.63-494.2883	-0.048156	-0.029936	0.020167	-0.012639	0.0041504	-0.0059066	-0.010139	-0.0050611	-0.010165	0.0018499	0.0012808	0.0088743	0.0025704	0.0038628	-0.0062725	0.0029596	-0.0020458	0.0067367	-0.012466	-0.006615	-7.5384e-05	0.014694	-0.00268	-0.0075024	-0.0050843
BML-LCMS18-26.62-479.288	-0.048219	0.0012855	0.022967	-0.034847	0.0027338	-0.0032269	0.021716	-0.021332	-0.018044	0.0034465	-0.00063293	0.025296	0.0065021	0.0026466	-0.0029412	-0.00083513	-0.0068889	-0.015317	-0.00017512	-0.00026699	-0.0050921	-0.0061686	-0.025269	0.0037852	0.002371
BML-LCMS18-29.56-640.3257	-0.048272	0.024125	0.012364	-0.023238	-0.0053151	0.0054132	0.038217	-0.032799	-0.015838	0.00043757	0.010318	-0.0046673	0.0034861	-5.0715e-05	0.0044889	-0.0040259	0.0010014	-0.02577	0.015816	-4.3091e-05	-0.019062	-0.0012715	0.013316	0.0082977	0.009885
BML-LCMS18-28.4-446.2667	-0.048274	-0.019687	0.023594	-0.02616	0.0045232	-0.0086457	-0.01519	-0.0045943	-0.007122	-0.0014846	0.0035821	0.0083746	0.0021183	-0.00060727	0.0013667	-0.0049421	-0.0010322	-0.0088122	0.0045352	-0.0059087	-0.011838	0.0089914	-0.020955	0.0036115	0.00081852
BML-LCMS18-25.99-596.2741	-0.048323	0.02197	-0.011411	0.01285	-0.017397	-0.0026368	-0.045189	0.0074378	0.025838	-0.018977	0.051001	-0.033616	0.03152	-0.010136	-0.0090339	0.037507	-0.021378	-0.0059861	0.0016697	-0.021323	-0.024436	-0.01727	0.075246	0.010729	0.0029523
BML-LCMS18-28.56-490.2938	-0.048478	-0.021019	0.023615	-0.023851	0.0037481	-0.0034017	0.0032465	-0.013064	-0.011213	0.0037802	0.00039607	-0.0014621	0.0051839	-0.00059711	-0.0033764	0.00044323	-0.0014547	0.0032133	-0.0053384	0.0054159	0.0030629	0.0067239	0.0055	-0.010622	0.0047121
BML-LCMS18-30.36-706.3081	-0.048561	-0.025613	0.020008	-0.017803	-0.0032455	-0.007914	-0.0034545	-0.020046	-0.016165	-0.0096896	0.0037395	0.017158	-0.0057204	-0.0034187	0.011077	-0.0018693	0.013757	0.005222	-0.0090947	0.0038386	0.016644	-0.0061477	0.015106	-0.00078124	0.0058903
Binaringenin	-0.04857	0.030398	-0.012421	0.011567	-0.0036601	-0.012768	-0.018272	0.0057028	-0.0062493	0.0088592	-0.009016	-0.019934	0.0048435	-0.0057713	-0.010125	-0.0048865	0.04401	-0.010983	0.011339	0.019008	-0.017668	0.0045806	-0.0049375	0.00031434	0.010004
BML-LCMS18-30.25-478.3269	-0.048644	-0.028016	0.017021	-0.0071445	0.0063502	-0.0067767	0.021271	-0.012845	-0.021095	0.021577	-0.027245	-0.026203	0.0078036	-0.0014031	-0.010665	0.00094416	0.0037482	0.027017	-0.025747	0.0044246	0.0056866	0.009862	0.0055796	0.018018	0.00061412
BML-LCMS18-27.01-662.3064	-0.048688	-0.021067	0.022589	-0.02243	0.0016566	-0.0029582	-0.01947	-0.0070993	-0.006918	-0.006462	0.011003	0.0096694	-0.0096102	0.0057454	-0.0039043	0.0018885	0.00029322	0.00012568	-0.007676	-0.00070035	-0.0072406	-0.0063861	-0.0018289	-0.0011383	-0.015702
BML-LCMS18-7.65-224.0704	-0.048698	-0.025656	-3.4811e-05	0.013388	-0.01014	0.0070571	-0.036027	0.0017606	0.009499	-0.018772	0.0094047	-0.0068125	-0.026792	-0.011528	0.018027	-0.037648	0.049433	-0.028198	0.039991	-0.056941	0.046619	0.063355	-0.049064	0.0035088	0.0089539
BML-LCMS18-26.57-495.328	-0.048743	-0.0099718	-0.010501	0.020591	-0.0066398	-0.0092578	-0.0020652	0.0065505	-0.0094026	0.022733	0.012967	-0.10116	-0.0022304	0.00098671	-0.031809	0.031914	-0.032653	-0.014005	0.012945	-0.067399	-0.049787	0.12737	0.06295	0.020695	0.0028744
BML-LCMS18-30.76-626.3454	-0.048891	0.027641	0.008358	-0.022274	-0.0015728	-0.0069424	-0.0079927	-0.00081589	0.0039846	-0.0024412	0.011763	0.014027	0.0090988	-1.1995e-05	-5.0435e-05	0.022397	-0.03366	-0.0056729	-0.010463	-0.0020009	-0.0092901	-0.019794	0.01919	0.00043105	0.0060989
BML-LCMS18-23.59-446.2662	-0.048923	-0.0023408	0.022378	-0.032939	0.0029129	-0.0082218	-0.014024	-0.0058525	-0.0056386	-0.0038286	0.0077046	0.025228	0.0051637	0.0025697	-0.0034975	0.011669	-0.015284	0.0039877	-0.022127	-0.008785	0.0018878	-0.01212	0.0013217	0.021816	0.014339
BML-LCMS18-23.8-596.0388	-0.048931	0.023791	-0.0075582	-0.00021904	-0.0045391	-0.021573	-0.050219	0.015385	0.0019567	0.0069184	0.007045	-0.02126	-0.067162	0.020252	-0.01552	0.0043194	0.0027466	-0.038268	0.008397	0.021069	-0.011537	0.0022553	0.020806	0.026088	0.0097419
BML-LCMS18-24.81-494.3225	-0.049048	-0.030212	0.014956	-0.0017566	-0.00066909	0.0031275	0.0046264	-0.015558	-0.018561	0.0018825	0.0032167	0.0034532	-0.022826	0.013303	-0.011198	0.0016511	0.0018784	0.0047777	-0.014575	-0.0070958	0.0076162	0.0037636	-0.0070684	0.017449	-0.0068156
BML-LCMS18-13.46-520.1947	-0.049077	0.016817	0.009207	-0.030993	-0.0031464	-0.023255	-0.023805	0.00062129	-0.0019183	-0.0052733	0.00010802	0.015954	0.0022643	-0.0022787	0.0040787	-0.0025559	0.0062386	-0.011846	0.031677	0.019829	-0.020503	-0.022785	0.0096613	-0.0056312	-0.00088308
BML-LCMS18-14.56-738.2488	-0.049124	-0.028091	0.01826	-0.0022078	0.0047909	-0.0082057	-0.015508	0.00057694	-0.0086792	0.0022089	-0.00036694	0.0004424	0.0099975	0.0098025	-0.013819	0.011254	-0.011853	0.0042409	0.016297	-0.027242	-0.01192	0.0135	0.025568	0.003521	-0.019757
BML-LCMS18-30.12-1036.578	-0.049182	-0.015883	0.021759	-0.022878	0.0017303	-0.0036881	-0.0099384	-0.0073589	-0.0067016	-0.0072528	0.019596	0.039305	-0.016283	0.01939	-0.0087119	0.022068	-0.038506	-0.0094492	-0.018012	0.0067303	0.014457	-0.0068868	0.018314	-0.012071	0.0020919
BML-LCMS18-29.46-1060.599	-0.049211	-0.029697	0.013385	0.0004478	0.0038298	-0.0071955	-0.011557	0.0022157	-0.0081518	0.0057643	-0.0074798	-0.0024622	-0.032535	0.018284	-0.008574	0.009425	-0.025233	0.0048962	-0.0034247	-0.00065202	-0.0022179	-0.0054165	0.028377	0.028169	0.0097434
BML-LCMS18-28.58-690.3381	-0.049223	-0.024223	0.019901	-0.01514	0.0008175	-0.0010445	-0.014829	-0.0097754	-0.012631	-0.0060403	0.0049186	0.017292	-0.014771	0.0070333	-0.0033598	-0.0055542	0.014978	0.0054983	-0.0068252	-0.014484	0.0053264	-0.0014668	-0.0062568	-0.0024428	0.0027935
BML-LCMS18-28.92-1108.599	-0.049288	-0.028465	0.011407	0.0039418	0.00018866	-0.0027417	-0.021717	0.0022281	-0.0055522	-0.003255	0.012624	-0.0047698	-0.041398	0.026972	-0.019959	0.019129	-0.027257	-0.014604	0.010819	-0.0079341	-0.008807	0.011288	0.042124	0.022816	0.017015
BML-LCMS18-9.85-594.1578	-0.04929	0.0017342	-0.03068	0.0018874	-0.0074583	-0.00062139	-0.042852	-0.0049039	0.005979	-0.010093	0.0097646	-0.021054	-0.0077559	-0.019058	-0.0077309	-0.023624	0.042354	0.0034982	0.012965	0.0047042	0.031364	-0.010353	-0.010043	0.021628	0.012831
3'-Hydroxypsilotin	-0.049337	0.026624	-0.0050976	0.002134	-0.0010996	-0.0197	-0.043802	0.013066	-0.0083836	-0.010206	-0.0011924	-0.02948	-0.0004403	-0.0053899	-0.018611	0.011476	0.039273	0.002224	0.0091815	-0.0064586	-0.015218	0.01414	-0.0024327	-0.015354	0.0084672
BML-LCMS18-27.29-642.3387	-0.049369	0.020372	0.012857	-0.026551	-0.0036566	-0.001344	-0.018896	-0.0036393	0.010059	-0.0095771	0.024563	-0.0014679	0.010315	-0.0099455	0.0053869	0.012904	-0.021031	-0.011038	-0.012534	-0.0035183	0.0029646	0.0032915	0.0077704	-0.0052278	-0.012165
BML-LCMS18-11.48-699.2726	-0.049389	-0.02582	0.0023012	-0.016792	0.0088628	-0.0099493	-0.025059	-0.019548	-0.010856	-0.018915	0.0031736	0.016558	-0.001756	0.0025513	-0.0084301	0.0024411	0.0061708	0.011864	-0.0026994	-0.066998	0.02013	0.024367	0.01549	0.0060225	0.013277
BML-LCMS18-31.89-460.3186	-0.049522	-0.028622	0.014537	-0.001087	0.0013695	-0.00016558	0.0054615	-0.010088	-0.013032	0.0055007	0.0031193	-0.013529	-0.0086398	0.013843	-0.02335	0.011483	-0.013554	-0.016216	0.013903	0.016425	0.0055369	-0.013573	-0.015265	-0.0026039	0.0041503
BML-LCMS18-27.44-448.2825	-0.049673	-0.022088	0.019916	-0.016486	0.0031335	-0.0051246	-0.0080975	-0.0069984	-0.0099391	0.00051741	0.00081726	0.010399	-0.0028569	0.0033847	-0.0021161	-0.0014921	-0.0030775	-0.0015218	-0.0085523	0.0068147	0.0014275	-0.0071558	-0.026059	-0.0079373	-0.001742
BML-LCMS18-11.48-704.2282	-0.049695	-0.024051	0.010285	-0.0079973	0.0065278	-0.0053836	-0.017036	-0.0017787	-0.021574	-0.0022224	-0.0042326	-0.0097725	-0.024606	0.015877	0.001096	0.014548	-0.015994	0.029856	-0.049204	-0.078505	-0.027814	0.03095	-0.010623	-0.084794	-0.00078093
BML-LCMS18-14.97-738.2483	-0.049826	-0.0090627	-0.017856	0.023684	-0.013707	-0.019183	-0.032275	0.010545	0.0033032	-0.0052574	0.0060288	0.014405	0.0044882	0.0026633	-0.0096217	0.00547	0.0068473	-0.0040626	0.040813	-0.0050386	-0.011629	-0.011917	0.023029	0.012879	0.025935
BML-LCMS18-28.26-504.3047	-0.049869	-0.026085	0.016124	-0.0061158	0.0019635	-0.00286	-0.0069261	-0.0058645	-0.0098239	-0.001219	0.0076512	0.015156	-0.0055722	0.010417	-0.0069483	0.0053664	-0.0016901	-0.003591	0.0077718	0.014954	0.0069435	0.010016	0.02066	-0.052429	-0.0011368
BML-LCMS18-31.75-454.3122	-0.049995	-0.0096013	0.020983	-0.024172	-0.0034812	0.0072221	-0.0083832	-0.01457	0.0030905	-0.0082265	0.018269	-0.028509	-0.0056444	-0.0051015	0.0031123	0.0014101	-0.0037254	0.0021425	0.024279	-0.0069036	-0.004616	-0.038712	0.027481	-0.024479	0.0029789
BML-LCMS18-29.94-530.322	-0.050103	-0.027586	0.01338	0.00026305	0.0011589	-0.0015117	-0.0048471	-0.0058443	-0.0095492	0.0022651	0.00084311	0.0024588	-0.010105	0.0072844	-0.0047448	0.0042162	-0.007917	0.0073249	-0.012928	-0.00031376	0.0022727	0.0020483	0.00093796	-0.0013152	0.010929
BML-LCMS18-4.73-384.0804	-0.050126	0.016126	-0.0013835	-0.0007519	0.0022223	-0.023522	-0.048784	0.01803	-0.016348	-0.0093683	-0.013817	-0.025618	-0.07677	0.02165	-0.0088822	0.0011826	0.018411	-0.014764	0.013725	0.014137	0.0071355	0.022138	0.0068635	-0.051186	-0.0060479
BML-LCMS18-31.15-641.3553	-0.050146	-0.0081997	0.020766	-0.026263	0.0024688	-0.006633	-0.018051	-0.0032257	-0.00069433	-0.0019619	0.0063652	-0.0049186	0.0055971	-0.0053233	0.00063437	0.0016822	-0.0038893	-0.0010989	-0.0027877	-0.0035569	0.0019021	0.0056677	0.0027795	-0.0056392	-0.011461
BML-LCMS18-22.11-610.3336	-0.050154	-0.025316	0.0067802	0.012705	0.0010501	-0.0020285	-0.00010786	0.0029971	0.0057854	0.0025916	-0.0016467	0.016018	0.025903	-0.016039	0.020344	-0.01435	-0.016322	0.0017738	0.032867	-0.064953	-0.01835	0.018221	-0.020635	0.0075485	0.016262
BML-LCMS18-29.33-498.2929	-0.050244	-0.0011311	0.019833	-0.027408	0.0014325	-0.0043242	-0.008766	-0.0043631	0.0062122	-0.0022693	0.013878	0.0083601	0.0076202	-0.0064242	0.0087632	0.010462	-0.039038	-0.0066042	-0.02285	0.026971	0.00010749	-0.017271	-0.0087575	0.017117	0.0014352
BML-LCMS18-22.29-632.3138	-0.050262	-0.011749	-0.0042787	0.023682	0.0037879	-0.016703	-0.018891	0.017446	-0.00663	0.0087423	-0.022287	0.039821	0.0056557	0.00014177	0.00084939	-0.0016758	-0.0030256	0.015827	-0.022682	-0.082967	0.047717	0.072188	-0.013886	0.019608	0.006548
BML-LCMS18-29.94-570.5187	-0.05027	-0.027526	0.0095602	0.0081089	9.4267e-05	0.00037852	0.00027646	-0.0063665	-0.0091118	0.0044335	0.00031618	-0.0013514	-0.002967	0.0045238	-0.0068751	0.005589	-0.0062643	0.0094511	-0.014282	0.0040449	0.0077097	0.0035204	0.00039551	-0.0040554	0.008733
BML-LCMS18-31.14-624.5451	-0.050368	0.012629	0.012895	-0.023436	0.0024136	-0.01427	-0.026978	0.0086044	0.0041267	-0.004228	0.01007	0.033323	0.0029476	0.0065184	-0.00089329	0.024525	-0.037848	0.00031627	-0.0234	-0.0037953	0.0038721	-0.0078915	0.020277	-0.0097413	-0.0035441
Binaringenin	-0.050465	0.015398	-0.016262	0.018959	-0.003068	-0.010672	-0.023956	0.0085809	-0.0024246	0.0080014	-0.008613	-0.019174	-0.0010113	-0.010506	-0.0019711	-0.014944	0.036355	-0.0088724	0.013445	0.02396	0.00023291	0.013564	-0.01122	0.0048723	0.011243
BML-LCMS18-28.57-530.3006	-0.050479	-0.024256	0.0062971	0.012649	-0.0010307	0.00087935	0.0016472	-0.0078159	-0.011257	0.0070605	0.0052518	-0.019059	0.014328	0.0009797	-0.017395	0.01665	0.0087427	0.019969	-0.025256	-2.3592e-05	0.012689	0.049684	0.04567	-0.029328	0.017022
BML-LCMS18-27.25-521.3444	-0.050517	-0.015055	-0.0041687	0.0048431	-0.0089183	-0.015107	0.0036496	-0.0051768	-0.022705	0.019498	0.026144	-0.060333	-0.0018147	-0.0059255	-0.00061767	0.017674	-0.043756	0.0049082	0.0081784	-0.10371	-0.021039	0.10504	0.025438	0.010271	0.0031214
BML-LCMS18-26.62-502.2528	-0.05052	0.007901	0.016342	-0.025541	-0.0016079	0.0021821	0.015184	-0.022695	-0.016498	0.0033852	-0.0043284	-0.009689	-0.0097155	-0.0049995	-0.00090586	-0.0093869	0.019062	-0.003569	-0.018279	-0.0015162	0.038117	0.023084	-0.0071056	0.0029006	0.01932
BML-LCMS18-24.67-500.2749	-0.050629	-0.025192	0.010178	0.0055251	-0.00068848	0.0024931	0.0058046	-0.012157	-0.015927	0.0061227	-0.0088667	-0.010232	-0.018485	0.0076445	-0.0078688	-0.001515	0.0074085	0.014419	-0.014593	0.0045352	0.015816	-0.015771	-0.009082	-0.010013	0.027289
BML-LCMS18-28.38-491.3184	-0.050633	-0.0079548	0.019854	-0.023285	2.1685e-05	0.00040679	0.0022778	-0.015926	-0.011923	-0.0035511	0.010625	0.0071886	-0.0018621	0.0045458	-0.011364	-0.00069995	0.0055082	-0.024525	0.019081	0.017898	-0.00079321	-0.012542	-0.016704	0.015879	0.0097195
BML-LCMS18-28.93-352.2602	-0.050676	-0.020221	0.018828	-0.0041798	0.0034534	-0.0058162	-0.020102	-0.0011551	-0.0080946	-0.002902	0.0036945	-0.019542	-0.004366	0.0013224	-0.010191	0.0036232	0.0049137	-0.0087364	-0.0032151	0.0069001	-0.0081754	0.01282	0.001164	-0.0023896	0.0073574
BML-LCMS18-28.44-520.3025	-0.050681	-0.0028403	-0.0077767	0.030153	-0.0092429	0.012822	0.021555	-0.014583	-0.0078905	0.002589	0.0105	-0.015215	-0.0045643	0.0017037	-0.0026162	0.010097	-0.010049	0.006118	-0.021087	-0.0040355	0.0031696	0.020241	0.012165	-0.014104	0.0032125
BML-LCMS18-20.99-422.0627	-0.050718	0.017926	-0.014105	0.012237	-0.00082226	-0.015236	-0.025269	0.010564	-0.0011374	0.0085863	-0.014348	-0.018048	-0.014023	-0.0088885	0.0059024	-0.025038	0.033376	-0.014377	0.02107	0.016152	-0.011967	0.012024	-0.00865	0.0037682	-0.014292
BML-LCMS18-26.5-450.4838	-0.050752	-0.024456	0.010316	0.0051183	-0.0011724	0.0017505	0.0032401	-0.01214	-0.017739	0.0022727	0.0044087	0.011669	-0.01023	0.014442	-0.016388	0.012193	-0.0054893	0.0059333	-0.030958	-0.0043137	-0.0017106	0.00059461	-0.021929	-0.0096906	-0.010189
BML-LCMS18-30.84-476.3127	-0.050753	0.023522	-0.0041381	0.004431	0.00054979	-0.010177	0.0072303	0.0059735	0.0017651	0.017938	-0.028384	-0.020313	-0.015678	-0.0083204	0.023112	0.0011991	-0.026372	0.027953	-0.032496	0.0052233	-0.012561	0.011935	0.059666	0.038519	0.01001
BML-LCMS18-29.47-545.5048	-0.050798	-0.024568	0.010408	0.0028345	0.0036477	-0.008852	-0.0098112	0.0021543	-0.0067394	0.010546	-0.011676	-0.010827	0.0026719	-0.0017178	-0.00096517	0.0038202	-0.0077201	0.020707	-0.030481	0.010513	-0.0019433	0.0058564	-0.0078819	-0.0022883	-0.0081353
BML-LCMS18-26.59-534.3153	-0.050824	0.0116	0.014761	-0.025038	-4.7059e-06	-0.0056248	-0.0033241	-0.0072647	-0.0042432	-0.00047506	0.0088173	0.0074584	0.010686	0.0009043	-0.0068459	0.015896	-0.01974	-0.0067954	-0.0065355	-0.010677	-0.016804	-0.013867	-0.0022027	0.0082955	0.015649
BML-LCMS18-10.99-340.1324	-0.050865	-0.02115	0.014791	-0.0066811	0.0014474	-0.0056307	-0.013521	-0.006998	-0.013893	-0.0020512	-0.0018679	0.0038151	-0.018791	0.010467	-0.0086442	0.0023317	0.0058413	0.0080723	-0.0037683	-0.048493	-0.009228	0.014684	0.0062405	0.0021528	-0.0013416
BML-LCMS18-27.05-450.2978	-0.050885	0.025798	0.00019853	-0.004149	-0.004482	-0.00068585	0.0088207	-0.0088805	-0.0055662	0.0041817	0.0036921	0.0011432	2.19e-05	-0.0014415	-0.0048772	0.014877	-0.016344	-0.0066755	-0.039999	0.019715	0.024103	0.0098095	-0.0093177	0.013166	-0.010038
BML-LCMS18-10.98-234.0895	-0.050899	-0.017008	0.01664	-0.0126	0.0026379	-0.0080993	-0.01149	-0.0043348	-0.012269	-0.0052845	-0.0089862	0.002282	-0.030539	0.010855	0.0016009	-0.0088774	-0.0020763	0.0041486	0.017122	-0.05078	-0.016434	0.0096644	0.016268	0.012187	0.0084083
BML-LCMS18-16.6-698.2559	-0.050924	-0.022816	0.0024885	0.010445	-0.0041888	-0.0038353	-0.02463	0.0065547	0.0074518	-0.0069638	0.010732	0.0010055	0.024902	-0.0094909	-0.010116	-0.0012184	0.013409	-0.0064254	0.038647	0.0013952	0.015479	-0.010951	-7.6124e-05	0.025421	-0.00033759
BML-LCMS18-28.04-284.2708	-0.050945	-0.023408	0.0094405	0.0058275	-0.00052965	4.1052e-05	0.0007062	-0.0095356	-0.015702	0.0058896	0.0043741	-0.016853	-0.0029117	0.014261	-0.032224	0.023209	-0.0019191	0.0041254	-0.016763	0.01768	0.018115	-0.00030169	0.0139	0.0036958	0.012827
BML-LCMS18-34.4-612.3658	-0.051001	-0.0042697	-0.0049002	0.021317	0.0047985	-0.01368	0.014124	0.0075179	-0.0094394	0.032435	-0.05332	-0.044864	-0.0003889	-0.0068548	0.0076084	0.0021929	-0.0072865	0.059082	-0.034051	0.014605	-0.006938	-0.029513	0.031888	-0.012375	0.0010556
BML-LCMS18-25.04-556.2659	-0.051143	0.0048387	0.0093442	-0.011633	0.0076879	-0.016388	0.023034	-0.0059525	-0.025649	0.01851	-0.030927	0.018619	-0.019665	0.0068179	0.0027247	-0.024419	0.019874	-0.040897	0.025155	0.011309	0.041229	0.11746	0.0060955	-0.058872	-0.011581
BML-LCMS18-29.92-601.2473	-0.051294	-0.018271	0.0050313	0.01065	-0.000533	-0.0039722	-0.018822	0.0050123	-0.0058636	0.00069263	0.0020432	-0.01079	-0.057926	0.028025	-0.013958	0.012196	-0.027148	-0.01878	0.010489	0.0037407	-0.0069276	0.010522	0.0372	0.029559	0.0075346
BML-LCMS18-29.99-548.335	-0.051297	-0.022957	0.010817	0.0030145	-8.6235e-05	-0.00047576	-0.0035013	-0.0063823	-0.009181	0.0023621	0.0019767	-0.0024108	-0.0071932	0.0054566	-0.0052533	0.0049138	-0.0050316	0.0065392	-0.013998	0.00038758	0.0011879	0.006499	0.00095427	-0.0022156	-0.0045888
BML-LCMS18-28.93-591.3749	-0.051304	-0.01968	0.013995	-0.0062701	0.00074287	-0.0038874	-0.018267	-0.0034843	-0.010498	-0.0020866	0.0038854	-0.004905	-0.010601	0.0095862	-0.018405	0.0036415	0.013854	-0.0072413	0.01357	-8.3343e-05	0.0078358	-0.0013439	0.0026506	0.005583	0.023518
BML-LCMS18-29.92-602.2637	-0.051314	-0.018082	0.0053602	0.0099325	-0.00017679	-0.0047823	-0.019932	0.0062743	-0.0043801	-0.00038411	0.0038177	-0.0006982	-0.056611	0.02786	-0.011641	0.01348	-0.03311	-0.019021	0.0051433	0.0027029	0.00053902	0.015754	0.038907	0.034722	-0.0057276
BML-LCMS18-14.73-738.2492	-0.051333	-0.015424	-0.0062656	0.015061	-0.0074208	-0.010915	-0.032591	0.012846	0.0037628	-0.0042384	0.010717	-0.0046458	0.020837	-0.00093605	-0.019931	0.012899	0.013148	-0.011825	0.038788	0.0050083	0.0065842	-0.0026326	0.0017406	-0.005487	0.024979
BML-LCMS18-30.27-478.3153	-0.051425	-0.013051	0.012061	-0.0079773	0.0097617	-0.018204	0.013736	-0.002884	-0.013196	0.025828	-0.03416	-0.026959	0.023564	-0.0037607	-0.01346	0.01003	-0.0099294	0.018032	-0.032352	0.02731	0.015581	0.025381	0.0030696	0.017004	-0.0063304
BML-LCMS18-31.84-654.3761	-0.051431	0.014222	0.010765	-0.018344	-0.0003283	-0.0051347	0.0054143	-0.0065258	-0.0043054	0.0033459	0.0055188	-0.010736	0.0068367	0.0060076	-0.018039	0.016831	-0.025177	-0.031467	0.038563	-0.0023736	-0.018154	-0.034593	-0.01208	0.011041	-0.012404
BML-LCMS18-29.11-563.3449	-0.051433	-0.021379	0.0099201	0.0036823	-0.0020076	0.00077658	-0.011015	-0.0062295	-0.0065686	-0.0013125	0.016372	-0.012637	0.012217	0.0020321	-0.017878	0.016844	2.9945e-05	0.0027896	-0.015837	-0.0095021	0.0046359	0.02771	0.0055384	-0.0072838	-0.011695
BML-LCMS18-10.99-699.2495	-0.051465	-0.019943	0.012621	0.0024302	0.00103	-0.0052887	-0.014203	-0.0059519	-0.010629	0.00070685	-0.0022466	-0.002081	-0.00068789	0.0049671	-0.0094912	0.0010616	0.011087	0.0066569	0.0068761	-0.044138	0.010716	0.015396	0.0074106	0.0078262	0.013316
BML-LCMS18-30.05-548.3359	-0.0515	-0.021986	0.010555	0.0027973	-0.00026433	-0.00036285	-0.0033607	-0.0064968	-0.0091624	0.0023518	0.0023735	-0.0026012	-0.0057575	0.0049826	-0.0054588	0.0054455	-0.00438	0.0063835	-0.015023	0.00037729	0.0015175	0.0078371	0.00055993	-0.0030428	0.013794
BML-LCMS18-28.77-508.3119	-0.051678	-0.0083374	0.014026	-0.0092161	-0.004906	0.011286	0.028692	-0.027502	-0.013432	0.0025857	0.010581	-0.013443	-0.00085524	-0.0012181	0.00031746	0.005237	-0.0084758	0.0090042	-0.0098228	-0.054448	-0.01537	0.031041	0.029709	-0.0078585	-0.0030636
BML-LCMS18-16.6-715.2823	-0.051694	-0.016433	0.0064984	-0.0067419	-0.0032325	-0.0086055	-0.033436	0.0065038	0.0097792	-0.010452	0.012694	0.012614	0.034554	-0.014182	-0.0030193	-0.00010319	0.01619	-0.00091496	0.023464	-0.0014998	0.006232	-0.0078729	-0.0060032	0.012766	0.013875
BML-LCMS18-14.73-733.2927	-0.051699	-0.012631	-0.0053281	0.0092154	-0.0096856	-0.016049	-0.033472	0.0086084	0.0084699	-0.0097987	0.0027182	0.0055363	0.035609	-0.0054095	-0.014673	0.013583	0.032597	-0.0055333	0.039873	-0.015176	0.023986	-0.0092136	-0.017834	0.00085009	0.0038104
BML-LCMS18-29.67-1060.598	-0.051709	-0.011939	0.0032271	0.012955	-0.0032386	0.0049468	0.022702	-0.013377	-0.014341	0.010073	-0.0064355	-0.012411	-0.045182	0.020409	-0.0073618	0.016006	-0.037096	0.01012	-0.020948	-0.037533	0.0045696	0.020256	0.057679	0.050169	0.018834
BML-LCMS18-11.48-682.2463	-0.051802	-0.015299	0.0048394	-0.0040834	0.0069199	-0.0083149	-0.016648	0.00013644	-0.022652	0.0028019	-0.014276	0.01077	0.0013202	0.0059105	-0.0062932	0.010103	0.0052471	0.025353	-0.011723	-0.099422	0.0072131	0.023332	-0.0020817	0.046211	0.011485
BML-LCMS18-29.46-539.3447	-0.051834	-0.018578	0.0078787	0.0056299	-0.00067477	-0.0024532	-0.013834	-0.0026166	-0.0075377	0.0037662	0.0093532	-0.027038	0.011433	0.0023015	-0.024149	0.017859	0.0084944	0.0027865	-0.0181	0.022449	0.0022281	0.026652	0.012278	-0.014128	0.0205
BML-LCMS18-32.14-460.319	-0.051983	-0.018546	0.011186	-0.00047761	-0.00037779	-0.00055369	-0.0018591	-0.0085997	-0.011206	0.0028839	0.0014866	-0.0049299	-0.0043479	0.0051993	-0.01026	0.0076398	0.0010077	0.0074873	-0.015094	0.021421	0.013753	-0.0091281	0.0032307	-0.0048976	-0.0047552
BML-LCMS18-29.47-522.3191	-0.052047	-0.01841	0.0093217	0.0022665	0.0023044	-0.0074886	-0.012498	0.0016393	-0.0065824	0.0063103	-0.0052202	-0.014952	-0.0024276	0.0020299	-0.0051161	0.0054052	-0.0028638	0.0082233	-0.0141	0.0063742	-0.0091099	0.01646	0.0072206	0.0040189	0.018146
BML-LCMS18-30.33-536.334	-0.052059	-0.0017386	0.010933	-0.012069	0.0077114	-0.020858	-0.018001	0.012754	-0.00038256	0.016928	-0.026188	-0.019297	0.017922	-0.012327	0.0037361	0.0067543	-0.01097	0.03207	-0.033233	-0.019018	0.011512	0.030311	0.025512	0.0098417	0.0050285
BML-LCMS18-29.47-504.3091	-0.05211	-0.017833	0.0099534	0.00059336	0.002612	-0.0080304	-0.012609	0.0019563	-0.006045	0.006442	-0.0054092	-0.011186	0.0010814	0.00069096	-0.0058507	0.0056751	-0.003513	0.0079526	-0.013702	0.0010643	0.0010052	0.018825	0.0056014	0.0052891	0.0065195
BML-LCMS18-26.51-450.2982	-0.052124	-0.018586	0.0086932	0.00076996	-0.0012568	5.0403e-05	-0.0003532	-0.012033	-0.013278	0.00050443	0.0031819	-0.0018031	-0.012675	0.010213	-0.0098331	0.0085861	-0.0011632	0.0023904	-0.016896	0.00037846	-0.0012665	0.0064974	-0.0018211	0.0039597	0.0012464
BML-LCMS18-29.07-570.3073	-0.05213	-0.016877	0.010937	-0.001371	-0.00068589	-0.0042564	-0.017477	-0.0020676	-0.0063677	-0.0030405	0.01064	-0.013422	-0.00085826	0.0030008	-0.0076273	0.0080572	0.0020126	-0.0025545	-0.0015	-0.0097203	-0.0090404	0.020919	0.0022757	-0.0047568	0.01474
BML-LCMS18-20.99-594.3037	-0.052203	0.014875	-0.0016285	0.0046258	0.00025525	-0.0096625	-0.0047253	0.009157	0.0038209	0.010415	-0.016191	-0.021016	-0.034098	0.00033986	0.016721	-0.0058705	-0.026263	-0.013281	0.013948	-0.028104	0.01515	0.060371	0.043842	-0.013816	0.013503
BML-LCMS18-29.46-522.319	-0.052213	-0.017159	0.0095458	0.00099268	0.0018801	-0.0071492	-0.01396	0.00073156	-0.0065934	0.0048399	-0.0026875	-0.012182	0.0071347	-0.0013611	-0.0072999	0.0064049	0.0034664	0.010461	-0.017924	0.0061204	-0.002254	0.016528	0.0033205	0.011893	-0.0070233
BML-LCMS18-16.59-506.189	-0.052225	-0.010011	0.0016995	0.012784	-0.0035253	-0.0016972	-0.03322	0.010006	0.00954	-0.011169	0.018091	0.0096942	0.015916	-0.0018582	-0.0075025	0.0093744	0.0050431	-0.0017582	0.042777	-0.0023511	-0.00054948	-0.035671	0.028884	0.0091031	-0.00039623
BML-LCMS18-21.00-634.2956	-0.052243	0.0086637	-0.0011742	0.0062766	0.0060728	-0.02039	-0.006799	0.018008	0.0038324	0.019582	-0.02961	-0.012828	0.0070478	-0.013568	0.01794	-0.0064352	-0.017797	0.0050801	0.00037362	-0.035839	0.014413	0.087601	0.038054	-0.009014	0.00070229
BML-LCMS18-31.15-745.3653	-0.052245	0.0052814	-0.001421	0.0079956	0.0056766	-0.019987	-0.012055	0.017033	0.00015118	0.024864	-0.040822	-0.043547	0.0062499	-0.013068	0.0071395	0.0037077	-0.0079444	0.042331	-0.033678	-0.015368	0.0084089	0.024869	0.034297	0.0021222	-0.0027414
BML-LCMS18-27.84-494.289	-0.052267	-0.0038794	0.011069	-0.0056834	-0.0054107	0.01133	0.032707	-0.027507	-0.013844	0.0029281	0.012889	-0.0050995	0.00087493	0.00075305	-0.0041287	0.0099198	-0.013101	0.000389	-0.014037	-0.034299	0.0064957	0.035588	0.02782	-0.0049911	-0.0055614
BML-LCMS18-31.68-434.3033	-0.052325	-0.0018379	-0.0042747	0.020475	-0.0031094	0.00075694	0.012633	-0.0058181	-0.0087027	0.014444	-0.017783	-0.03265	-0.0039888	-0.0063379	0.0044677	0.00018248	0.0029151	0.026029	-0.031708	0.013881	0.0026665	0.0016953	0.0063977	0.0020188	0.0068118
BML-LCMS18-30.36-628.3532	-0.052331	0.0028759	0.013762	-0.017755	-0.0008496	-0.0027076	-0.0051297	-0.0082588	-0.0051388	-0.00070452	0.0035624	0.0031252	0.0054281	-0.0025462	-0.0033044	0.0070116	-0.0057129	0.0053264	-0.011244	-0.011282	0.0013073	-0.020501	-0.0043711	0.021394	-0.0057574
BML-LCMS18-27.42-488.2721	-0.052345	-0.0028931	0.013931	-0.015058	-4.7964e-05	-0.0041149	-0.0072132	-0.0073733	-0.0091205	-0.00070373	0.00077605	0.0022947	0.01376	-0.0024052	-0.0027749	0.00082389	0.015246	0.011224	0.01635	-0.040202	-0.038173	-0.010636	0.011467	-0.017419	0.013244
BML-LCMS18-28.42-478.3269	-0.052474	0.013701	0.00098489	0.0029497	-0.0080692	0.0097404	0.021113	-0.020487	-0.011665	0.0030734	0.0099493	-0.022633	-0.010913	0.0051282	-0.012919	0.015456	-0.0058474	-0.0047856	-0.016541	0.0059915	-0.00010089	0.00065021	0.016394	0.0010811	-6.2877e-05
BML-LCMS18-29.46-574.2641	-0.052561	-0.0015691	0.0059396	-0.0015949	-0.0018372	-0.006551	-0.041459	0.0096158	0.0016554	-0.0091804	0.012663	0.00069181	-0.043163	0.014493	-0.0073524	0.0041192	-0.0046697	-0.027262	-0.0018521	0.019355	0.020494	0.02814	0.010191	0.012227	0.01006
BML-LCMS18-5.00-164.0474	-0.052585	-0.0030261	-0.00050132	0.011397	-0.001406	-0.0090519	-0.037193	0.0099379	-0.0093648	-0.0066656	-0.0026027	-0.00065969	0.00049945	0.0017194	-0.018469	-0.0011735	0.047942	-0.00028833	0.020756	-0.0075338	-0.0041833	-0.0045146	-0.015374	-0.0017486	-0.0098181
BML-LCMS18-29.46-538.2914	-0.052597	-0.012531	0.007481	0.0021754	0.002148	-0.0088608	-0.01649	0.0053403	-0.0040265	0.0091262	-0.013459	-0.026952	-0.016809	0.0018236	-0.0047346	0.0013655	-0.0090841	0.0056327	-0.014716	-0.005044	-0.014444	0.0048552	-0.0068563	0.053716	-0.0053552
BML-LCMS18-34.08-390.2734	-0.052597	-0.0010574	0.0075057	-0.0071121	0.013379	-0.0091451	0.0055546	0.0060911	-0.0038307	0.02439	-0.020644	-0.017095	0.004329	0.0022741	0.0019624	0.020588	-0.01871	0.04128	-0.0343	0.010037	0.021536	-0.012643	0.075203	-0.0090977	0.002779
BML-LCMS18-28.85-670.3709	-0.052665	-0.0039804	0.013278	-0.012398	-0.0027183	0.0011597	-0.0099588	-0.008539	-0.0039506	-0.006049	0.016531	0.0002737	-0.011643	0.0062098	-0.0087132	0.0098061	-0.0096108	-0.013069	0.0026135	-0.011619	0.0093329	0.0094241	0.015559	0.0090779	0.017899
BML-LCMS18-30.13-565.358	-0.052758	-0.010852	0.0051262	0.0090222	-0.0058748	0.0085911	0.0097892	-0.015278	-0.0091626	-0.0010497	0.013789	0.0029768	-0.0062828	0.0046548	-0.0043057	0.011774	-0.010588	0.0087745	-0.025332	-0.026361	0.0016759	0.022502	0.018235	-0.0042274	0.0022953
BML-LCMS18-31.28-434.3021	-0.052813	-0.012222	0.0045527	0.0095684	-0.0019732	-7.4174e-05	0.00035696	-0.004823	-0.007945	0.0054393	0.0043688	-0.015299	-0.010816	0.011492	-0.018594	0.018937	-0.020264	-0.0050991	-0.011225	0.011374	-0.0025012	-0.0042243	0.0028781	0.014873	-0.0029499
BML-LCMS18-31.22-624.2597	-0.052831	-0.0088537	0.004547	0.0073608	-0.00086542	-0.0023884	0.0045839	-0.0080206	-0.015521	0.0084934	0.0057333	-0.015386	0.0045769	0.0099302	-0.027909	0.021965	0.0005139	-0.0068183	-0.024611	0.043206	-0.02941	0.028688	0.022474	0.047842	0.021863
BML-LCMS18-30.37-626.3462	-0.052905	-0.006409	0.012631	-0.0097788	-0.0016946	-0.00032361	-0.007966	-0.0078749	-0.0051698	-0.0030439	0.0072832	-0.0030377	-0.0018955	-0.00050312	-0.0021124	0.0008793	0.0018016	-0.0024618	8.252e-05	0.0014747	0.0031522	-0.0097446	-0.0056856	-0.0011873	0.0041008
BML-LCMS18-29.07-546.3199	-0.052912	-0.011449	0.0066651	0.0037756	-0.0020244	-0.0031535	-0.019725	0.00044721	-0.0016274	-0.0022636	0.012763	-0.016893	0.005354	-0.0014924	-0.0067231	0.0099992	0.00064563	-0.00096131	-0.0080844	-0.0047346	-0.0031121	0.029396	0.0095035	0.0011777	0.0033396
BML-LCMS18-29.09-591.3736	-0.052954	-0.0085087	0.0059382	0.0049679	-0.0051436	0.0044585	-0.0059551	-0.010879	-0.0097696	-0.002717	0.023187	-0.021507	0.0065325	0.0059585	-0.028378	0.018296	0.0090739	-0.018528	-0.0015448	-0.0078108	-0.011971	0.04365	0.006265	0.0022718	0.007647
BML-LCMS18-29.09-562.2976	-0.053113	-0.0071669	0.006005	0.0016356	-0.001516	-0.0068748	-0.023157	0.0030559	-0.0028027	-0.0034076	0.0097901	-0.022576	-0.018563	0.0082867	-0.0050974	0.011373	-0.0087179	-0.010065	0.013435	-0.0033354	-0.0011012	0.015517	0.025396	0.015091	0.0071173
BML-LCMS18-29.67-538.2936	-0.053137	0.0056749	0.0031186	0.0096415	-0.0055348	0.0057983	0.0085256	-0.015258	-0.016831	-0.0027254	0.0089353	-0.0016141	-0.018712	0.015439	-0.017296	0.010131	0.0056477	-0.011235	-0.012952	0.015919	-0.0013718	-0.011001	-0.010098	0.0059739	0.0087471
BML-LCMS18-29.1-568.3015	-0.053145	-0.0092395	0.0049875	0.0066735	-0.0030897	-0.0007889	-0.0097339	-0.0032332	-0.0050064	-0.00068152	0.0097949	-0.026021	-0.0080486	0.0046727	-0.0073241	0.010183	-0.0025608	-0.0039621	0.0040606	-0.0072896	-0.005315	0.025093	0.024189	-0.0043663	-0.012787
BML-LCMS18-29.67-522.3193	-0.053213	-0.0020442	0.0054199	0.0036081	-0.0039611	0.0060052	0.021864	-0.018769	-0.014305	0.0059868	-0.0020267	-0.022005	0.0021195	-0.0029097	-0.001252	0.0027251	0.0059596	0.012398	-0.013019	-0.025982	-0.0023987	0.019537	0.014191	0.0038612	0.0034615
BML-LCMS18-29.46-328.2604	-0.053277	-0.0087979	0.0081316	-0.00016875	-0.00048522	-0.0037185	-0.01213	-0.000317	-0.0026268	0.0023898	0.00036876	-0.011393	-0.0055429	0.00026932	-0.0036448	0.0046125	-0.0063594	0.0020575	-0.0054779	-0.0043051	-0.0036493	0.0037588	0.0056133	0.018172	0.011478
BML-LCMS18-29.09-548.3249	-0.053285	0.0058604	0.00048757	0.0069498	-0.006587	0.0013242	-0.015893	-0.0025877	0.00011776	-0.0068215	0.019202	-0.014159	0.019542	-0.0084429	-0.0028793	0.013906	0.0031518	0.0026863	-0.014983	-0.02207	0.0047532	0.021142	-0.0050239	-0.0019336	-0.0031052
BML-LCMS18-10.99-682.2477	-0.053291	-0.0069062	0.004505	0.0045322	0.00021822	-0.0088448	-0.015996	-0.0006379	-0.007731	-0.00094789	-0.0027981	-0.023828	-0.0050349	0.0019341	-0.0092532	0.0056659	0.010081	0.0026603	0.004653	-0.023462	-0.0072179	0.019153	0.0063365	0.00010947	-0.0095522
BML-LCMS18-28.97-528.3094	-0.053307	-0.0032741	0.0034089	0.0052542	-0.0026784	-0.0044967	-0.025412	0.0048359	0.0027387	-0.0032195	0.01405	-0.014305	0.0050223	-0.0039379	-0.0026109	0.0096159	-0.00087088	-0.0030132	-0.010385	-0.0031351	-0.006204	0.039112	0.0166	0.002808	0.012439
